# Supplementary material for: Identification of GA2ox Family Genes and Expression Analysis under Gibberellin Treatment in Pineapple (Ananas comosus (L.) Merr.)
Source: Plants (Basel). 2023 Jul 17;12(14):2673. doi: 10.3390/plants12142673 (PMC10383957; doi:10.3390/plants12142673)
Supplement: Supplementary file 1 [file plants-12-02673-s001.zip]

Archive with 15 entries (15 files):
- Figure S1/10 motifs.png
- Figure S1/mast(3).xml
- Figure S1/motif1.png
- Figure S1/motif10.png
- Figure S1/motif2.png
- Figure S1/motif3.png
- Figure S1/motif4.png
- Figure S1/motif5.png
- Figure S1/motif6.png
- Figure S1/motif7.png
- Figure S1/motif8.png
- Figure S1/motif9.png
- Table S1.pdf
- Table S2.pdf
- Table S3.xlsx
