# Supplementary material for: Identification of GA2ox Family Genes and Expression Analysis under Gibberellin Treatment in Pineapple (Ananas comosus (L.) Merr.)
Source: Plants (Basel). 2023 Jul 17;12(14):2673. doi: 10.3390/plants12142673 (PMC10383957; doi:10.3390/plants12142673)
Supplement: Supplementary file 1 [file plants-12-02673-s001.zip › Figure S1/mast(3).xml]

<?xml version='1.0' encoding='UTF-8' standalone='yes'?>
<mast version="5.4.1" release="Sat Aug 21 19:23:23 2021 -0700">
	<command_line><arg>mast</arg><arg>-oc</arg><arg>.</arg><arg>-nostatus</arg><arg>meme.xml</arg><arg>AcGA2ox.fasta</arg></command_line>
	<settings strand_handling="unstranded" max_correlation="0.60" remove_correlated="n" max_seq_evalue="10" adjust_hit="n" max_hit_pvalue="0.0001" max_weak_pvalue="0.0001"/>
	<alphabet name="Protein" like="protein">
		<letter id="A" symbol="A" name="Alanine" colour="0000CC"/>
		<letter id="C" symbol="C" name="Cysteine" colour="0000CC"/>
		<letter id="D" symbol="D" name="Aspartic acid" colour="FF00FF"/>
		<letter id="E" symbol="E" name="Glutamic acid" colour="FF00FF"/>
		<letter id="F" symbol="F" name="Phenylalanine" colour="0000CC"/>
		<letter id="G" symbol="G" name="Glycine" colour="FFB300"/>
		<letter id="H" symbol="H" name="Histidine" colour="FFCCCC"/>
		<letter id="I" symbol="I" name="Isoleucine" colour="0000CC"/>
		<letter id="K" symbol="K" name="Lysine" colour="CC0000"/>
		<letter id="L" symbol="L" name="Leucine" colour="0000CC"/>
		<letter id="M" symbol="M" name="Methionine" colour="0000CC"/>
		<letter id="N" symbol="N" name="Asparagine" colour="008000"/>
		<letter id="P" symbol="P" name="Proline" colour="FFFF00"/>
		<letter id="Q" symbol="Q" name="Glutamine" colour="008000"/>
		<letter id="R" symbol="R" name="Arginine" colour="CC0000"/>
		<letter id="S" symbol="S" name="Serine" colour="008000"/>
		<letter id="T" symbol="T" name="Threonine" colour="008000"/>
		<letter id="V" symbol="V" name="Valine" colour="0000CC"/>
		<letter id="W" symbol="W" name="Tryptophan" colour="0000CC"/>
		<letter id="Y" symbol="Y" name="Tyrosine" colour="33E6CC"/>
		<letter id="X" symbol="X" aliases="*." equals="ACDEFGHIKLMNPQRSTVWY" name="Any amino acid"/>
		<letter id="B" symbol="B" equals="DN" name="Asparagine or Aspartic acid"/>
		<letter id="Z" symbol="Z" equals="EQ" name="Glutamine or Glutamic acid"/>
		<letter id="J" symbol="J" equals="IL" name="Leucine or Isoleucine"/>
	</alphabet>
	<background source="--nrdb--" A="0.0730919" C="0.0181455" D="0.051688" E="0.0622785" F="0.0402434" G="0.0692596" H="0.0224055" I="0.056227" K="0.058435" L="0.0916218" M="0.0230443" N="0.0460321" P="0.0506238" Q="0.0407153" R="0.0518462" S="0.073729" T="0.0593523" V="0.0642985" W="0.0133282" Y="0.0326497"/>
	<motif_dbs>
		<motif_db source="meme.xml" last_mod_date="Sun Jul 10 23:05:24 2022">
			<background A="0.0819243" C="0.0173055" D="0.0577172" E="0.0690205" F="0.043113" G="0.0689205" H="0.0279086" I="0.0413125" K="0.0457138" L="0.10103" M="0.0219069" N="0.0364111" P="0.0667198" Q="0.0300092" R="0.0605181" S="0.0719214" T="0.0385117" V="0.0745221" W="0.0125041" Y="0.0330101"/>
		</motif_db>
	</motif_dbs>
	<motifs>
		<motif db="0" id="WVTVKPIPGALVVNIGDQLZVLSNGRYKS" alt="MEME-1" length="29" nsites="42" evalue="6.1e-596">
			<pos A="-435" C="-339" D="-441" E="-451" F="-78" G="-441" H="-392" I="-371" K="-381" L="-293" M="-290" N="-369" P="-513" Q="-332" R="-396" S="-432" T="-357" V="-287" W="617" Y="-175"/>
			<pos A="-138" C="-267" D="-532" E="-159" F="11" G="-451" H="-390" I="254" K="-393" L="-4" M="-172" N="-387" P="-158" Q="-352" R="8" S="-362" T="-216" V="253" W="-341" Y="-324"/>
			<pos A="92" C="-390" D="173" E="-221" F="-412" G="-58" H="-259" I="11" K="-155" L="-391" M="-282" N="-195" P="91" Q="-146" R="-101" S="4" T="261" V="-360" W="-407" Y="-51"/>
			<pos A="-118" C="-198" D="-408" E="-385" F="-332" G="-429" H="-350" I="32" K="-343" L="-270" M="-59" N="-361" P="-231" Q="-336" R="-365" S="-359" T="-143" V="344" W="-405" Y="-439"/>
			<pos A="-62" C="-417" D="29" E="139" F="-429" G="-363" H="-255" I="-359" K="212" L="-405" M="-293" N="-199" P="131" Q="163" R="112" S="-112" T="-199" V="-155" W="-415" Y="-354"/>
			<pos A="-289" C="-417" D="-429" E="-413" F="-487" G="-439" H="-415" I="-413" K="-342" L="-455" M="-411" N="-392" P="367" Q="-315" R="-422" S="-75" T="6" V="-435" W="-521" Y="-83"/>
			<pos A="-148" C="-286" D="5" E="-414" F="-293" G="-441" H="-375" I="312" K="-95" L="43" M="-160" N="20" P="-495" Q="-309" R="-52" S="-148" T="28" V="143" W="-345" Y="-320"/>
			<pos A="-1" C="-419" D="-59" E="-166" F="-484" G="-172" H="-407" I="-408" K="-104" L="-451" M="-405" N="-383" P="333" Q="-50" R="-11" S="-324" T="6" V="-432" W="-517" Y="-509"/>
			<pos A="-495" C="-566" D="202" E="-398" F="-662" G="257" H="75" I="-684" K="-383" L="-729" M="-660" N="240" P="-579" Q="-362" R="-520" S="-48" T="-59" V="-707" W="-662" Y="-51"/>
			<pos A="299" C="-183" D="-482" E="-450" F="-422" G="-138" H="-458" I="-337" K="-401" L="-411" M="-304" N="-396" P="-548" Q="-384" R="-167" S="135" T="55" V="-136" W="-421" Y="-461"/>
			<pos A="-646" C="-557" D="-929" E="-860" F="318" G="-842" H="-713" I="155" K="-787" L="223" M="-218" N="-793" P="-803" Q="-617" R="-773" S="-815" T="-563" V="-413" W="-506" Y="-535"/>
			<pos A="-552" C="-474" D="-835" E="-803" F="110" G="-792" H="-788" I="310" K="-742" L="29" M="-316" N="-724" P="-805" Q="-688" R="-806" S="-740" T="-470" V="250" W="-630" Y="-618"/>
			<pos A="-529" C="-454" D="-814" E="-794" F="-547" G="-787" H="-855" I="241" K="-740" L="-416" M="-397" N="-714" P="-813" Q="-750" R="-839" S="-733" T="-450" V="336" W="-768" Y="-676"/>
			<pos A="-407" C="-333" D="-251" E="-446" F="-403" G="-379" H="-68" I="-180" K="-301" L="-319" M="-339" N="459" P="-454" Q="-244" R="-388" S="-207" T="-221" V="-413" W="-336" Y="-369"/>
			<pos A="-470" C="-420" D="-700" E="-655" F="67" G="-640" H="-585" I="320" K="-574" L="107" M="113" N="-567" P="-676" Q="-521" R="-622" S="-558" T="-66" V="177" W="-482" Y="-477"/>
			<pos A="-175" C="-424" D="-387" E="-460" F="-559" G="377" H="-451" I="-507" K="-393" L="-609" M="-468" N="-307" P="-542" Q="-426" R="-443" S="-355" T="-396" V="-519" W="-464" Y="-507"/>
			<pos A="-376" C="-394" D="393" E="-110" F="-458" G="-406" H="-55" I="-395" K="-381" L="-488" M="-397" N="-86" P="-535" Q="-328" R="-437" S="-359" T="-348" V="-440" W="-415" Y="-404"/>
			<pos A="-65" C="-275" D="-522" E="-457" F="-288" G="-152" H="65" I="47" K="-376" L="102" M="115" N="-376" P="-504" Q="349" R="-427" S="-58" T="126" V="-31" W="-338" Y="-318"/>
			<pos A="-72" C="-334" D="-614" E="-548" F="221" G="-155" H="-458" I="233" K="-465" L="177" M="238" N="-457" P="-571" Q="-413" R="-505" S="-432" T="-287" V="-110" W="-386" Y="-375"/>
			<pos A="-433" C="-664" D="-277" E="217" F="-711" G="-536" H="127" I="-544" K="24" L="-583" M="201" N="-390" P="-563" Q="389" R="-327" S="-463" T="-399" V="-551" W="-628" Y="-584"/>
			<pos A="169" C="-300" D="-579" E="-514" F="-315" G="-487" H="-429" I="247" K="-431" L="-1" M="-196" N="-423" P="-542" Q="-388" R="-135" S="-397" T="-252" V="209" W="-372" Y="-44"/>
			<pos A="-315" C="44" D="-559" E="-493" F="-68" G="-465" H="-405" I="259" K="-410" L="153" M="206" N="-401" P="-520" Q="-364" R="-452" S="-59" T="-234" V="12" W="358" Y="-329"/>
			<pos A="-258" C="-239" D="-175" E="-438" F="-413" G="-378" H="-379" I="-377" K="-313" L="-455" M="-330" N="-3" P="-427" Q="-326" R="-367" S="325" T="240" V="-456" W="-409" Y="-388"/>
			<pos A="-408" C="-335" D="-252" E="-446" F="-405" G="-380" H="-140" I="-302" K="-302" L="-454" M="-47" N="458" P="-455" Q="-128" R="-389" S="-159" T="-222" V="-415" W="-338" Y="-371"/>
			<pos A="1" C="18" D="177" E="-422" F="-597" G="314" H="-401" I="-565" K="-384" L="-651" M="-528" N="35" P="-553" Q="-386" R="-151" S="-337" T="-367" V="-573" W="-530" Y="-518"/>
			<pos A="-298" C="-282" D="-480" E="-148" F="-70" G="-440" H="-369" I="176" K="191" L="-143" M="259" N="-352" P="-495" Q="-307" R="208" S="-139" T="89" V="10" W="-343" Y="-321"/>
			<pos A="-582" C="-506" D="-657" E="-649" F="281" G="-662" H="-328" I="-464" K="-574" L="19" M="9" N="33" P="-685" Q="-507" R="-592" S="-563" T="-524" V="-545" W="-259" Y="390"/>
			<pos A="-466" C="-546" D="-526" E="-53" F="-94" G="-530" H="73" I="-497" K="370" L="-527" M="-431" N="-360" P="-592" Q="-223" R="166" S="-61" T="-369" V="-165" W="-522" Y="-504"/>
			<pos A="-265" C="-258" D="-394" E="-465" F="-439" G="-386" H="-406" I="-402" K="-341" L="-162" M="-355" N="53" P="-449" Q="-352" R="-394" S="346" T="81" V="-468" W="-434" Y="-415"/>
		</motif>
		<motif db="0" id="NYYPPCPEPELTLGLSPHTDPGFJTILLQ" alt="MEME-2" length="29" nsites="37" evalue="4.6e-535">
			<pos A="-260" C="-339" D="-247" E="-436" F="-409" G="-374" H="37" I="-308" K="-302" L="-459" M="-347" N="450" P="-456" Q="-246" R="-391" S="-49" T="-224" V="-420" W="-343" Y="-157"/>
			<pos A="-241" C="9" D="-334" E="-313" F="141" G="-369" H="120" I="-216" K="-104" L="-170" M="-191" N="-261" P="-385" Q="-252" R="67" S="-32" T="-228" V="-273" W="-107" Y="394"/>
			<pos A="-860" C="-720" D="-818" E="-904" F="-506" G="-746" H="-636" I="-795" K="-815" L="-789" M="-777" N="-754" P="-815" Q="-745" R="-810" S="-825" T="-763" V="-856" W="-542" Y="491"/>
			<pos A="-138" C="-404" D="-415" E="-399" F="-474" G="-425" H="-401" I="-399" K="-328" L="-441" M="-397" N="18" P="361" Q="-301" R="-408" S="-62" T="-282" V="-167" W="-508" Y="-503"/>
			<pos A="-69" C="-409" D="-416" E="-395" F="-9" G="-429" H="-394" I="-398" K="164" L="-441" M="-394" N="-374" P="325" Q="-35" R="-48" S="-317" T="-283" V="-167" W="-505" Y="-499"/>
			<pos A="-343" C="578" D="-546" E="-515" F="-490" G="-548" H="-495" I="-380" K="-508" L="-502" M="-384" N="-465" P="-591" Q="-467" R="-384" S="-473" T="-266" V="-494" W="-538" Y="-541"/>
			<pos A="-281" C="-408" D="-420" E="-405" F="-480" G="-429" H="-407" I="-405" K="-334" L="-448" M="-403" N="-383" P="361" Q="106" R="-414" S="-10" T="-287" V="-427" W="-514" Y="-508"/>
			<pos A="-243" C="-389" D="79" E="194" F="13" G="-337" H="0" I="-65" K="-119" L="-380" M="-268" N="-13" P="-386" Q="298" R="127" S="-221" T="-173" V="-356" W="-388" Y="-36"/>
			<pos A="-70" C="-405" D="-413" E="-397" F="-472" G="-426" H="-399" I="-397" K="-326" L="-439" M="-395" N="-73" P="361" Q="-298" R="-140" S="-313" T="19" V="-420" W="-507" Y="-501"/>
			<pos A="-339" C="149" D="226" E="234" F="-503" G="-121" H="-1" I="-448" K="-221" L="-495" M="-387" N="0" P="-39" Q="-206" R="-337" S="20" T="-255" V="-55" W="-493" Y="-416"/>
			<pos A="-390" C="-347" D="-71" E="-171" F="-252" G="-3" H="-406" I="-137" K="-350" L="287" M="-83" N="-378" P="-492" Q="-299" R="-72" S="-419" T="-303" V="-135" W="-364" Y="-373"/>
			<pos A="151" C="-317" D="-481" E="-517" F="-474" G="-488" H="-450" I="-71" K="-386" L="-483" M="-309" N="-48" P="-527" Q="-347" R="-446" S="-10" T="384" V="-12" W="-464" Y="-497"/>
			<pos A="-382" C="-327" D="-539" E="-464" F="69" G="-518" H="-412" I="25" K="-132" L="273" M="102" N="-426" P="-485" Q="-68" R="-409" S="-107" T="-92" V="-232" W="-345" Y="1"/>
			<pos A="-615" C="-656" D="-653" E="-735" F="-776" G="385" H="-683" I="-771" K="-665" L="-826" M="-742" N="-589" P="-747" Q="-676" R="-700" S="-640" T="-656" V="-790" W="-676" Y="-735"/>
			<pos A="-514" C="-450" D="-774" E="-716" F="-359" G="-703" H="-639" I="-15" K="-643" L="238" M="133" N="-639" P="-717" Q="-560" R="-675" S="-634" T="240" V="113" W="-503" Y="-514"/>
			<pos A="35" C="-383" D="-241" E="-73" F="-395" G="77" H="-224" I="-328" K="51" L="-177" M="112" N="-168" P="104" Q="143" R="39" S="158" T="-17" V="-350" W="-382" Y="-321"/>
			<pos A="110" C="-406" D="-359" E="-317" F="-458" G="-8" H="-335" I="8" K="64" L="-426" M="-354" N="-297" P="277" Q="-17" R="-34" S="-2" T="-252" V="-406" W="-469" Y="-438"/>
			<pos A="-898" C="-760" D="-826" E="-934" F="-835" G="-749" H="516" I="-933" K="-857" L="-909" M="-929" N="-810" P="-823" Q="-798" R="-848" S="-873" T="-807" V="-969" W="-752" Y="-789"/>
			<pos A="-352" C="295" D="-482" E="-493" F="-520" G="-476" H="-432" I="-371" K="67" L="-519" M="-352" N="-290" P="-542" Q="-317" R="-115" S="210" T="343" V="-397" W="-492" Y="-515"/>
			<pos A="-753" C="-697" D="410" E="-577" F="-783" G="-693" H="-673" I="-779" K="-740" L="-824" M="-782" N="-506" P="-785" Q="-691" R="-768" S="-732" T="-700" V="-821" W="-706" Y="-743"/>
			<pos A="28" C="-382" D="-437" E="-414" F="-495" G="-54" H="-420" I="-413" K="-341" L="-467" M="103" N="-377" P="277" Q="-318" R="-37" S="165" T="-286" V="-426" W="-519" Y="43"/>
			<pos A="-468" C="-542" D="95" E="-377" F="-637" G="257" H="-1" I="-651" K="-360" L="-696" M="-621" N="166" P="-558" Q="-339" R="-494" S="154" T="104" V="-152" W="-636" Y="-515"/>
			<pos A="69" C="-279" D="-558" E="-498" F="265" G="152" H="-415" I="-169" K="-418" L="13" M="-197" N="-401" P="-512" Q="-370" R="-459" S="14" T="106" V="24" W="-363" Y="-345"/>
			<pos A="-597" C="-516" D="-869" E="-803" F="36" G="-791" H="-688" I="293" K="-730" L="233" M="49" N="-736" P="-766" Q="-587" R="-732" S="-748" T="-515" V="15" W="-494" Y="-531"/>
			<pos A="-353" C="-319" D="-475" E="-515" F="-480" G="-501" H="-448" I="66" K="-380" L="-494" M="-310" N="-264" P="-527" Q="-342" R="-441" S="-60" T="444" V="-350" W="-465" Y="-503"/>
			<pos A="-523" C="-445" D="-808" E="-783" F="-483" G="-775" H="-814" I="327" K="-727" L="124" M="-339" N="-703" P="-796" Q="-707" R="-812" S="-723" T="-442" V="224" W="-680" Y="-634"/>
			<pos A="-796" C="-690" D="-828" E="-892" F="-590" G="-750" H="-761" I="-508" K="-815" L="329" M="-472" N="-799" P="-806" Q="-734" R="-812" S="-837" T="-712" V="-653" W="-673" Y="-717"/>
			<pos A="-124" C="60" D="-527" E="-461" F="83" G="-436" H="209" I="-1" K="-378" L="197" M="-151" N="-48" P="-492" Q="72" R="-421" S="-127" T="-206" V="28" W="-321" Y="117"/>
			<pos A="-12" C="-478" D="-264" E="50" F="-620" G="-473" H="-310" I="-493" K="-311" L="-514" M="-387" N="-358" P="104" Q="437" R="-419" S="-390" T="-350" V="-158" W="-538" Y="-563"/>
		</motif>
		<motif db="0" id="ARACEEWGFFQVVNHGVPAELLAEMRAVA" alt="MEME-3" length="29" nsites="36" evalue="5.3e-384">
			<pos A="127" C="-360" D="-251" E="-75" F="-373" G="81" H="3" I="31" K="-12" L="-89" M="-243" N="-177" P="-129" Q="-116" R="150" S="57" T="-167" V="41" W="-371" Y="-316"/>
			<pos A="89" C="-381" D="135" E="68" F="-393" G="50" H="-221" I="-326" K="96" L="-372" M="-260" N="-9" P="-378" Q="99" R="151" S="-22" T="-165" V="-348" W="92" Y="-319"/>
			<pos A="347" C="-297" D="-618" E="-604" F="-571" G="-364" H="-586" I="-499" K="-562" L="-572" M="-459" N="-490" P="-570" Q="-497" R="-586" S="-103" T="-38" V="-412" W="-565" Y="-603"/>
			<pos A="18" C="532" D="-693" E="-700" F="-658" G="-26" H="-652" I="-601" K="-667" L="-90" M="-554" N="-530" P="-579" Q="-549" R="-659" S="28" T="-335" V="-509" W="-646" Y="-681"/>
			<pos A="3" C="-383" D="-242" E="208" F="-397" G="-40" H="-224" I="-328" K="97" L="-174" M="-263" N="-169" P="-382" Q="-107" R="199" S="23" T="-15" V="-351" W="92" Y="-322"/>
			<pos A="-108" C="-381" D="45" E="271" F="-393" G="-330" H="4" I="-326" K="54" L="-372" M="-259" N="-9" P="-378" Q="99" R="42" S="-22" T="-14" V="-348" W="92" Y="-319"/>
			<pos A="-422" C="-369" D="-132" E="-531" F="83" G="-519" H="169" I="-276" K="-451" L="-43" M="-284" N="-428" P="-56" Q="-397" R="-481" S="-152" T="-339" V="-135" W="546" Y="75"/>
			<pos A="-161" C="-406" D="-367" E="-440" F="-540" G="375" H="-432" I="-488" K="-373" L="-590" M="-448" N="-287" P="-523" Q="-406" R="-424" S="-336" T="-377" V="-500" W="-444" Y="-488"/>
			<pos A="-248" C="25" D="-483" E="-482" F="426" G="-493" H="-437" I="-217" K="-438" L="-76" M="-211" N="-421" P="-477" Q="-432" R="-506" S="-366" T="-373" V="-210" W="-203" Y="-93"/>
			<pos A="-416" C="-290" D="-515" E="-515" F="437" G="-523" H="-452" I="-243" K="-470" L="-112" M="-233" N="-451" P="-509" Q="-458" R="-534" S="-400" T="-404" V="-344" W="-229" Y="-118"/>
			<pos A="-311" C="-335" D="-396" E="-115" F="-452" G="-453" H="78" I="-348" K="-16" L="-228" M="31" N="-238" P="-401" Q="455" R="-50" S="-324" T="-267" V="-404" W="85" Y="-141"/>
			<pos A="11" C="-264" D="-490" E="-467" F="-389" G="-506" H="-435" I="105" K="-424" L="-107" M="-266" N="-438" P="-496" Q="-417" R="-450" S="-438" T="-216" V="331" W="-481" Y="-500"/>
			<pos A="-50" C="-182" D="-391" E="-222" F="-313" G="-410" H="-331" I="102" K="-168" L="-191" M="-199" N="-343" P="-398" Q="-318" R="-347" S="-341" T="72" V="321" W="-383" Y="-416"/>
			<pos A="-483" C="-546" D="-68" E="-395" F="-646" G="122" H="-359" I="-656" K="-379" L="-711" M="-640" N="441" P="-570" Q="-357" R="-513" S="-332" T="-355" V="-686" W="-637" Y="-527"/>
			<pos A="-893" C="-756" D="-822" E="-930" F="-829" G="-745" H="516" I="-928" K="-852" L="-904" M="-924" N="-804" P="-819" Q="-792" R="-843" S="-868" T="-802" V="-964" W="-747" Y="-782"/>
			<pos A="-319" C="-423" D="-374" E="-176" F="-549" G="376" H="-439" I="-498" K="-380" L="-599" M="-459" N="-295" P="-534" Q="-415" R="-431" S="-351" T="-394" V="-514" W="-452" Y="-495"/>
			<pos A="-512" C="-434" D="-798" E="-776" F="-517" G="-770" H="-837" I="312" K="-722" L="-161" M="-368" N="-696" P="-795" Q="-727" R="-821" S="-716" T="-431" V="300" W="-735" Y="-652"/>
			<pos A="-54" C="43" D="66" E="-443" F="-514" G="-51" H="-440" I="-441" K="-376" L="-486" M="-433" N="-389" P="308" Q="-343" R="-452" S="118" T="-51" V="-446" W="-541" Y="-538"/>
			<pos A="157" C="-379" D="-77" E="137" F="-391" G="-329" H="88" I="81" K="-111" L="-174" M="26" N="-9" P="12" Q="181" R="-5" S="-213" T="-14" V="-347" W="-379" Y="-318"/>
			<pos A="89" C="46" D="-77" E="229" F="-394" G="50" H="4" I="-327" K="-113" L="-373" M="-261" N="65" P="-379" Q="146" R="-5" S="-88" T="-14" V="-349" W="-381" Y="-319"/>
			<pos A="1" C="-300" D="-538" E="-466" F="-69" G="-487" H="-45" I="-119" K="-390" L="261" M="48" N="-407" P="-490" Q="-322" R="-145" S="-396" T="-259" V="99" W="-337" Y="-336"/>
			<pos A="-46" C="64" D="-527" E="-460" F="-48" G="-433" H="-373" I="197" K="-377" L="107" M="319" N="-368" P="-489" Q="76" R="-419" S="-123" T="108" V="66" W="-317" Y="-298"/>
			<pos A="173" C="-430" D="179" E="126" F="-445" G="-124" H="-264" I="-373" K="-21" L="-180" M="-308" N="-13" P="-416" Q="-137" R="153" S="-255" T="-209" V="-393" W="-431" Y="-367"/>
			<pos A="-120" C="-428" D="51" E="235" F="-444" G="-39" H="89" I="-372" K="93" L="-418" M="-306" N="-192" P="-416" Q="-136" R="188" S="-27" T="-208" V="-392" W="-429" Y="-366"/>
			<pos A="137" C="-438" D="-773" E="-723" F="-378" G="-682" H="-654" I="-170" K="-651" L="25" M="397" N="-637" P="-721" Q="-578" R="-691" S="-612" T="-422" V="201" W="-522" Y="-526"/>
			<pos A="-115" C="-297" D="-337" E="113" F="-60" G="-381" H="86" I="-22" K="173" L="62" M="180" N="-248" P="-432" Q="-191" R="169" S="-274" T="-186" V="-27" W="-343" Y="-308"/>
			<pos A="181" C="-382" D="-3" E="35" F="-394" G="12" H="4" I="-327" K="96" L="-374" M="-261" N="-9" P="-380" Q="146" R="151" S="-89" T="-166" V="-350" W="-382" Y="-320"/>
			<pos A="146" C="247" D="-293" E="62" F="-287" G="-334" H="-258" I="-175" K="-181" L="-23" M="-180" N="-219" P="-371" Q="140" R="-88" S="-245" T="-13" V="174" W="-311" Y="-281"/>
			<pos A="163" C="62" D="-463" E="-130" F="-51" G="-416" H="-352" I="-3" K="-323" L="-240" M="51" N="-335" P="-476" Q="133" R="-111" S="52" T="57" V="132" W="295" Y="-300"/>
		</motif>
		<motif db="0" id="VEHRVVVNSKAERLSIA" alt="MEME-4" length="17" nsites="38" evalue="8.1e-209">
			<pos A="-24" C="108" D="-408" E="-385" F="-331" G="-427" H="-350" I="85" K="-343" L="-269" M="-216" N="-360" P="-220" Q="-336" R="-365" S="-357" T="-142" V="329" W="-404" Y="-437"/>
			<pos A="-269" C="-407" D="-88" E="252" F="-423" G="-364" H="-253" I="-344" K="91" L="86" M="20" N="-201" P="-412" Q="19" R="74" S="-250" T="-198" V="-57" W="88" Y="-351"/>
			<pos A="-902" C="-764" D="-831" E="-939" F="-840" G="-753" H="516" I="-937" K="-861" L="-914" M="-934" N="-815" P="-827" Q="-804" R="-852" S="-878" T="-812" V="-973" W="-756" Y="-795"/>
			<pos A="-395" C="-300" D="-480" E="-487" F="-500" G="-440" H="-247" I="-387" K="-33" L="-445" M="-384" N="-317" P="-435" Q="-100" R="389" S="-398" T="-344" V="-517" W="-313" Y="-436"/>
			<pos A="204" C="-375" D="-721" E="-722" F="-618" G="-447" H="-687" I="-320" K="-684" L="-550" M="-492" N="-565" P="-617" Q="-585" R="-692" S="-375" T="-44" V="304" W="-671" Y="-678"/>
			<pos A="-368" C="-329" D="-618" E="-557" F="-344" G="-530" H="-477" I="195" K="-476" L="168" M="39" N="-466" P="-583" Q="-433" R="-521" S="-140" T="-40" V="243" W="-415" Y="-395"/>
			<pos A="203" C="157" D="-654" E="-623" F="-475" G="-420" H="-554" I="-322" K="-560" L="-178" M="-360" N="-494" P="-569" Q="-487" R="-584" S="-119" T="174" V="244" W="-514" Y="-508"/>
			<pos A="-418" C="-362" D="-79" E="-422" F="-434" G="-373" H="-46" I="-336" K="-20" L="-482" M="-372" N="441" P="-471" Q="-87" R="-404" S="-24" T="-104" V="-445" W="-370" Y="-392"/>
			<pos A="103" C="-386" D="-244" E="-15" F="-399" G="-46" H="-227" I="-332" K="172" L="-378" M="-265" N="58" P="6" Q="-110" R="100" S="122" T="99" V="-354" W="-386" Y="-39"/>
			<pos A="83" C="-385" D="75" E="61" F="-82" G="-128" H="-227" I="-68" K="171" L="-180" M="-264" N="106" P="-384" Q="-110" R="-82" S="-28" T="135" V="-6" W="-385" Y="-39"/>
			<pos A="136" C="40" D="-10" E="-185" F="-398" G="99" H="82" I="-330" K="149" L="-180" M="-264" N="-171" P="-384" Q="25" R="-11" S="79" T="52" V="-58" W="-385" Y="-324"/>
			<pos A="32" C="-387" D="-83" E="202" F="-400" G="-337" H="82" I="-332" K="-120" L="-180" M="-266" N="58" P="45" Q="-112" R="-229" S="122" T="99" V="-58" W="-387" Y="-326"/>
			<pos A="-686" C="-581" D="-725" E="-768" F="-749" G="-666" H="-545" I="-686" K="-438" L="-728" M="-684" N="-609" P="-694" Q="-522" R="403" S="-684" T="-627" V="-797" W="-591" Y="-698"/>
			<pos A="-290" C="-260" D="-533" E="-467" F="28" G="-440" H="-380" I="228" K="65" L="130" M="180" N="-375" P="-496" Q="-340" R="-30" S="-349" T="51" V="108" W="-324" Y="59"/>
			<pos A="-352" C="-410" D="-646" E="-697" F="-660" G="-472" H="-635" I="-623" K="-614" L="-692" M="-578" N="-484" P="-617" Q="-566" R="-640" S="372" T="-30" V="-581" W="-640" Y="-654"/>
			<pos A="-68" C="-335" D="-588" E="-541" F="-315" G="-525" H="-470" I="326" K="-457" L="40" M="243" N="-451" P="-574" Q="-417" R="-508" S="-436" T="-286" V="173" W="89" Y="-380"/>
			<pos A="316" C="31" D="-442" E="-408" F="-379" G="-130" H="-418" I="-21" K="-359" L="-366" M="-260" N="-361" P="-10" Q="-346" R="-410" S="-149" T="-206" V="-66" W="-379" Y="-419"/>
		</motif>
		<motif db="0" id="EYAKEMRKLAEKLLELLAESLGLEEDYL" alt="MEME-5" length="28" nsites="38" evalue="1.0e-203">
			<pos A="-257" C="-395" D="-260" E="280" F="-81" G="-352" H="-241" I="-335" K="193" L="-99" M="20" N="-188" P="-400" Q="139" R="-80" S="-100" T="-186" V="-141" W="-396" Y="-338"/>
			<pos A="-613" C="54" D="-677" E="-675" F="191" G="-674" H="-334" I="-489" K="-591" L="-94" M="-462" N="-521" P="-701" Q="-512" R="-603" S="-582" T="-541" V="-564" W="-250" Y="449"/>
			<pos A="124" C="198" D="-102" E="-260" F="-69" G="45" H="-9" I="89" K="-190" L="-297" M="-204" N="50" P="-426" Q="-178" R="-100" S="77" T="166" V="45" W="-354" Y="-315"/>
			<pos A="-48" C="40" D="-244" E="61" F="-398" G="-336" H="-2" I="-330" K="208" L="-377" M="109" N="58" P="-384" Q="-110" R="124" S="17" T="164" V="32" W="-385" Y="-324"/>
			<pos A="151" C="-394" D="-252" E="213" F="-408" G="-345" H="229" I="-338" K="48" L="-385" M="20" N="-180" P="-393" Q="139" R="-81" S="-229" T="-180" V="-142" W="-393" Y="-39"/>
			<pos A="32" C="57" D="-658" E="-597" F="-355" G="-572" H="-519" I="-8" K="-518" L="134" M="387" N="-508" P="-620" Q="-470" R="-562" S="-487" T="-324" V="166" W="-445" Y="-429"/>
			<pos A="-48" C="-384" D="-245" E="28" F="-396" G="-337" H="82" I="21" K="191" L="-99" M="164" N="-173" P="-385" Q="24" R="178" S="78" T="-20" V="-140" W="-385" Y="-324"/>
			<pos A="32" C="-388" D="-10" E="28" F="-400" G="6" H="-229" I="-333" K="272" L="-380" M="-267" N="-15" P="-48" Q="-112" R="144" S="-95" T="52" V="-356" W="-388" Y="-326"/>
			<pos A="-472" C="-405" D="-657" E="-589" F="-324" G="-637" H="-543" I="48" K="-519" L="293" M="-163" N="-548" P="-606" Q="-439" R="-540" S="-555" T="-70" V="69" W="-457" Y="-467"/>
			<pos A="299" C="213" D="-428" E="-393" F="-132" G="1" H="-405" I="-279" K="-344" L="-353" M="-247" N="-349" P="-521" Q="-333" R="-396" S="-37" T="-70" V="-31" W="-365" Y="-406"/>
			<pos A="-48" C="234" D="-84" E="88" F="-82" G="74" H="-2" I="-329" K="-13" L="19" M="109" N="106" P="-384" Q="-111" R="71" S="-94" T="52" V="-140" W="-385" Y="-324"/>
			<pos A="-114" C="-386" D="-10" E="88" F="-398" G="-336" H="-2" I="20" K="208" L="-377" M="-265" N="-15" P="-384" Q="25" R="144" S="-28" T="188" V="-58" W="-385" Y="-324"/>
			<pos A="-574" C="-494" D="-844" E="-790" F="-364" G="-786" H="-710" I="234" K="-722" L="249" M="130" N="-723" P="-770" Q="-607" R="-742" S="-738" T="-492" V="108" W="-528" Y="-554"/>
			<pos A="103" C="-355" D="-627" E="-560" F="80" G="-544" H="-475" I="-174" K="-479" L="229" M="273" N="-479" P="-579" Q="-27" R="-512" S="-457" T="40" V="-269" W="-392" Y="-389"/>
			<pos A="-120" C="-408" D="41" E="226" F="-421" G="75" H="-4" I="-351" K="149" L="-398" M="-286" N="-187" P="-401" Q="21" R="125" S="-31" T="-190" V="-373" W="-407" Y="-346"/>
			<pos A="86" C="-262" D="-523" E="-457" F="-275" G="-49" H="-377" I="167" K="11" L="184" M="-158" N="-50" P="-494" Q="-332" R="-120" S="-347" T="-209" V="108" W="-326" Y="-306"/>
			<pos A="-608" C="-523" D="-892" E="-831" F="-346" G="-815" H="-716" I="290" K="-762" L="205" M="339" N="-763" P="-788" Q="-612" R="-763" S="-781" T="-526" V="-124" W="-511" Y="-548"/>
			<pos A="219" C="197" D="-427" E="-140" F="-426" G="6" H="-407" I="-319" K="-336" L="-51" M="-307" N="-52" P="-513" Q="-317" R="-417" S="204" T="-248" V="-305" W="84" Y="-434"/>
			<pos A="-137" C="-357" D="-307" E="307" F="-368" G="-466" H="-399" I="94" K="-303" L="57" M="-243" N="-363" P="-506" Q="-7" R="-117" S="-378" T="-268" V="-37" W="-412" Y="-386"/>
			<pos A="69" C="57" D="-92" E="-413" F="-589" G="200" H="-407" I="-530" K="-374" L="-99" M="-494" N="185" P="-545" Q="-350" R="-482" S="208" T="-41" V="-517" W="-587" Y="-526"/>
			<pos A="-563" C="-488" D="-760" E="-688" F="-313" G="-721" H="-607" I="-215" K="-616" L="314" M="181" N="-646" P="-681" Q="-503" R="-622" S="-656" T="-476" V="-366" W="-462" Y="-494"/>
			<pos A="-296" C="-403" D="-153" E="-190" F="-527" G="358" H="-410" I="-475" K="7" L="-578" M="-436" N="-5" P="-511" Q="-385" R="-173" S="-324" T="-367" V="-492" W="-431" Y="-471"/>
			<pos A="-398" C="-339" D="-545" E="-200" F="-233" G="-532" H="-420" I="20" K="-398" L="293" M="39" N="-437" P="-490" Q="-316" R="-413" S="-442" T="-307" V="-36" W="-351" Y="-5"/>
			<pos A="-115" C="-388" D="167" E="164" F="-400" G="6" H="-229" I="-333" K="149" L="-379" M="-267" N="58" P="-48" Q="24" R="-228" S="16" T="51" V="-58" W="-387" Y="-326"/>
			<pos A="31" C="-450" D="-4" E="158" F="-463" G="102" H="-282" I="-385" K="85" L="-432" M="-320" N="-222" P="106" Q="90" R="146" S="-274" T="-225" V="-404" W="-447" Y="-385"/>
			<pos A="-114" C="40" D="198" E="111" F="-399" G="74" H="-227" I="-332" K="47" L="-378" M="-266" N="172" P="-384" Q="25" R="-12" S="-94" T="99" V="-354" W="-386" Y="-39"/>
			<pos A="-130" C="-281" D="-40" E="-50" F="135" G="-21" H="160" I="-74" K="-177" L="-307" M="-222" N="28" P="-385" Q="-14" R="71" S="-8" T="-198" V="-147" W="-182" Y="308"/>
			<pos A="-128" C="-261" D="-533" E="-467" F="213" G="-440" H="-380" I="105" K="-384" L="176" M="179" N="-376" P="-496" Q="-340" R="-122" S="-130" T="-27" V="25" W="-324" Y="114"/>
		</motif>
		<motif db="0" id="ELVSEENPPLYRSFTFGEYLK" alt="MEME-6" length="21" nsites="39" evalue="1.0e-161">
			<pos A="80" C="-389" D="-87" E="219" F="-401" G="-131" H="-231" I="-333" K="-16" L="16" M="17" N="-175" P="-137" Q="136" R="-230" S="-32" T="49" V="-61" W="-389" Y="-327"/>
			<pos A="-204" C="-10" D="-544" E="-201" F="-235" G="-527" H="-418" I="135" K="-139" L="282" M="37" N="-433" P="-490" Q="-316" R="-413" S="-437" T="-302" V="-78" W="-350" Y="-363"/>
			<pos A="-126" C="-289" D="28" E="-124" F="-302" G="42" H="-321" I="202" K="-61" L="3" M="119" N="-286" P="-456" Q="-11" R="-113" S="-302" T="-28" V="203" W="-343" Y="-314"/>
			<pos A="-140" C="-458" D="174" E="57" F="-489" G="10" H="-288" I="-433" K="-208" L="-480" M="-371" N="150" P="-139" Q="-197" R="-105" S="186" T="190" V="-456" W="-478" Y="-404"/>
			<pos A="-117" C="133" D="101" E="187" F="-401" G="41" H="-5" I="-71" K="-121" L="-380" M="-268" N="-18" P="120" Q="22" R="-230" S="-32" T="-173" V="-61" W="-388" Y="-42"/>
			<pos A="-117" C="-389" D="146" E="127" F="-401" G="41" H="170" I="-71" K="168" L="-381" M="-268" N="-18" P="-387" Q="90" R="-15" S="-97" T="49" V="-144" W="-388" Y="-327"/>
			<pos A="-277" C="-417" D="-277" E="57" F="-436" G="4" H="80" I="74" K="123" L="-409" M="-298" N="312" P="-419" Q="16" R="145" S="-107" T="-204" V="-388" W="-415" Y="-357"/>
			<pos A="-282" C="-411" D="-141" E="-401" F="-478" G="-165" H="-403" I="-402" K="-331" L="-444" M="-401" N="-379" P="359" Q="44" R="-58" S="-144" T="-286" V="-426" W="-512" Y="-506"/>
			<pos A="99" C="-372" D="-322" E="-110" F="-419" G="1" H="-300" I="-326" K="-196" L="-51" M="-297" N="-248" P="207" Q="-188" R="157" S="72" T="-219" V="-143" W="-426" Y="-380"/>
			<pos A="26" C="50" D="-511" E="-146" F="-279" G="-443" H="-376" I="-12" K="179" L="209" M="42" N="-367" P="-495" Q="-322" R="60" S="-350" T="-216" V="-25" W="-332" Y="-313"/>
			<pos A="-708" C="-566" D="-121" E="-758" F="96" G="-723" H="-377" I="-545" K="-653" L="-549" M="-517" N="-556" P="-756" Q="-548" R="-650" S="-647" T="-597" V="-619" W="-265" Y="473"/>
			<pos A="-483" C="-553" D="-564" E="-133" F="-659" G="-540" H="-10" I="-503" K="275" L="-530" M="18" N="-370" P="110" Q="137" R="262" S="-461" T="-380" V="-540" W="-524" Y="-511"/>
			<pos A="-8" C="-441" D="131" E="135" F="-457" G="-133" H="-275" I="-387" K="81" L="-433" M="-322" N="-197" P="143" Q="-151" R="-284" S="139" T="95" V="-406" W="-444" Y="-379"/>
			<pos A="-293" C="-264" D="-537" E="-471" F="325" G="-443" H="-384" I="103" K="-84" L="-243" M="244" N="-379" P="-500" Q="-344" R="-125" S="-353" T="48" V="142" W="-328" Y="-33"/>
			<pos A="-339" C="-327" D="-134" E="-396" F="-451" G="-470" H="-383" I="-307" K="49" L="0" M="-292" N="-48" P="-496" Q="-274" R="-134" S="-68" T="395" V="-70" W="-442" Y="29"/>
			<pos A="-283" C="24" D="-388" E="-366" F="285" G="-412" H="14" I="-226" K="-311" L="-169" M="4" N="-307" P="-432" Q="-295" R="-355" S="-294" T="-68" V="-71" W="354" Y="320"/>
			<pos A="117" C="37" D="-13" E="58" F="-402" G="192" H="-5" I="-71" K="119" L="-381" M="-268" N="55" P="-387" Q="-113" R="-15" S="-222" T="49" V="-357" W="-389" Y="-327"/>
			<pos A="-67" C="-786" D="256" E="294" F="-755" G="-526" H="-482" I="-561" K="-317" L="-611" M="-509" N="-393" P="-538" Q="0" R="-507" S="-145" T="-404" V="-548" W="-728" Y="-638"/>
			<pos A="-437" C="-399" D="-523" E="-507" F="264" G="-547" H="2" I="-384" K="-447" L="-102" M="13" N="-423" P="-566" Q="-413" R="-482" S="-434" T="-408" V="-446" W="-210" Y="417"/>
			<pos A="-294" C="-266" D="-534" E="-467" F="25" G="-444" H="-383" I="102" K="103" L="126" M="176" N="-378" P="-500" Q="-25" R="191" S="-353" T="-214" V="22" W="-329" Y="111"/>
			<pos A="56" C="-389" D="-13" E="127" F="-401" G="-49" H="-230" I="-334" K="188" L="16" M="106" N="-18" P="-387" Q="-113" R="33" S="48" T="-173" V="-357" W="-388" Y="-42"/>
		</motif>
		<motif db="0" id="DDVGGLQVLKD" alt="MEME-7" length="11" nsites="41" evalue="8.5e-115">
			<pos A="-443" C="-490" D="359" E="-5" F="-565" G="-21" H="-350" I="-524" K="-108" L="-603" M="-519" N="178" P="-561" Q="-341" R="-487" S="-345" T="-357" V="-562" W="-536" Y="-481"/>
			<pos A="-123" C="-395" D="214" E="-85" F="-408" G="35" H="194" I="-77" K="-22" L="-387" M="-275" N="49" P="-393" Q="130" R="115" S="42" T="-29" V="-363" W="-395" Y="-334"/>
			<pos A="-351" C="-351" D="-605" E="-582" F="-466" G="-615" H="-561" I="180" K="-538" L="-184" M="-333" N="-545" P="-610" Q="-534" R="-572" S="-549" T="23" V="335" W="-590" Y="-583"/>
			<pos A="-58" C="-399" D="-93" E="19" F="-413" G="245" H="-241" I="-346" K="79" L="-191" M="-280" N="49" P="-3" Q="-125" R="-242" S="113" T="-185" V="-151" W="-400" Y="-338"/>
			<pos A="-655" C="-686" D="-689" E="-772" F="-804" G="385" H="-714" I="-807" K="-702" L="-854" M="-780" N="-628" P="-773" Q="-709" R="-735" S="-679" T="-690" V="-826" W="-704" Y="-765"/>
			<pos A="-823" C="-714" D="-845" E="-917" F="-621" G="-766" H="-782" I="-541" K="-840" L="330" M="-505" N="-820" P="-825" Q="-761" R="-836" S="-861" T="-739" V="-687" W="-697" Y="-744"/>
			<pos A="-334" C="-373" D="-169" E="82" F="-490" G="-474" H="-17" I="-381" K="-279" L="-364" M="-221" N="-264" P="-427" Q="465" R="-160" S="-353" T="-297" V="-434" W="-361" Y="-456"/>
			<pos A="-168" C="-436" D="-770" E="-738" F="-82" G="-733" H="-728" I="270" K="-678" L="-2" M="-344" N="-663" P="-757" Q="-657" R="-744" S="-669" T="-423" V="295" W="-647" Y="-608"/>
			<pos A="-138" C="43" D="-462" E="-400" F="67" G="-435" H="-362" I="-150" K="57" L="194" M="281" N="-342" P="-487" Q="-27" R="85" S="-137" T="-38" V="-212" W="-341" Y="-42"/>
			<pos A="-12" C="-397" D="-19" E="-197" F="-410" G="-137" H="219" I="-342" K="283" L="-109" M="-276" N="-183" P="-143" Q="15" R="115" S="-231" T="-30" V="-365" W="-397" Y="96"/>
			<pos A="22" C="-411" D="264" E="-20" F="-425" G="66" H="-250" I="-357" K="79" L="-403" M="-291" N="-189" P="-56" Q="83" R="91" S="-108" T="-195" V="-379" W="-412" Y="-350"/>
		</motif>
		<motif db="0" id="SNDPSTYEGYGSSFGVEKGAVLDWRDYLKLHCYPVEPFPH" alt="MEME-8" length="40" nsites="15" evalue="1.4e-098">
			<pos A="200" C="-231" D="-534" E="-554" F="-529" G="1" H="-512" I="-474" K="-509" L="-547" M="-426" N="-378" P="-456" Q="-415" R="-520" S="242" T="230" V="-389" W="-518" Y="-545"/>
			<pos A="-153" C="-296" D="142" E="24" F="-310" G="-241" H="-137" I="-242" K="-29" L="-290" M="121" N="275" P="-295" Q="-22" R="137" S="4" T="-82" V="-40" W="-298" Y="-236"/>
			<pos A="52" C="-325" D="214" E="103" F="-339" G="-262" H="-162" I="-265" K="-51" L="-81" M="-202" N="-96" P="-313" Q="-34" R="11" S="154" T="-105" V="-286" W="-326" Y="-263"/>
			<pos A="-196" C="-310" D="-338" E="-320" F="-368" G="-347" H="-317" I="-3" K="-248" L="-120" M="-282" N="-297" P="339" Q="-220" R="-326" S="-57" T="20" V="-79" W="-406" Y="-398"/>
			<pos A="-19" C="-300" D="-166" E="-106" F="-318" G="-254" H="-141" I="-245" K="195" L="-292" M="123" N="83" P="-303" Q="-23" R="177" S="153" T="78" V="-269" W="-299" Y="-241"/>
			<pos A="-143" C="-286" D="15" E="-88" F="-300" G="-238" H="-129" I="32" K="86" L="-81" M="-166" N="84" P="-286" Q="192" R="88" S="71" T="236" V="-254" W="-287" Y="-226"/>
			<pos A="46" C="-195" D="-241" E="-186" F="-101" G="-285" H="-147" I="66" K="48" L="-184" M="-95" N="61" P="105" Q="-102" R="-207" S="-176" T="71" V="-7" W="-202" Y="299"/>
			<pos A="-153" C="148" D="-190" E="158" F="-244" G="-261" H="95" I="58" K="-61" L="-216" M="-119" N="155" P="-310" Q="-52" R="9" S="-149" T="80" V="144" W="-262" Y="-217"/>
			<pos A="-329" C="-398" D="-399" E="-282" F="-475" G="227" H="-233" I="-333" K="179" L="-72" M="-285" N="-233" P="-462" Q="-96" R="234" S="-313" T="-235" V="-32" W="-385" Y="-366"/>
			<pos A="-315" C="-279" D="-410" E="-392" F="21" G="-430" H="110" I="-236" K="-330" L="63" M="-218" N="-310" P="-450" Q="-298" R="-367" S="-318" T="-281" V="-41" W="-107" Y="419"/>
			<pos A="-249" C="-350" D="-228" E="-317" F="-41" G="336" H="121" I="-411" K="-264" L="-503" M="-375" N="29" P="-442" Q="-276" R="-341" S="-71" T="-7" V="-431" W="-388" Y="-395"/>
			<pos A="-45" C="268" D="-385" E="-427" F="-397" G="-305" H="-374" I="-348" K="-308" L="-430" M="-305" N="-193" P="-396" Q="39" R="-357" S="293" T="218" V="-379" W="-392" Y="-382"/>
			<pos A="-18" C="-295" D="-209" E="-185" F="-363" G="-274" H="-203" I="48" K="-72" L="-336" M="-232" N="222" P="-363" Q="-95" R="218" S="195" T="-139" V="-299" W="-351" Y="-301"/>
			<pos A="-239" C="-204" D="-478" E="-416" F="320" G="-390" H="-328" I="-49" K="-334" L="127" M="-70" N="-326" P="-32" Q="-286" R="-376" S="-300" T="156" V="14" W="-251" Y="-221"/>
			<pos A="-236" C="-337" D="154" E="-185" F="-385" G="240" H="-207" I="-308" K="-143" L="-377" M="125" N="223" P="-31" Q="-131" R="-254" S="-182" T="-162" V="-41" W="-379" Y="-317"/>
			<pos A="-181" C="-155" D="-407" E="-342" F="-167" G="-329" H="-267" I="102" K="29" L="87" M="-51" N="-259" P="-385" Q="87" R="-308" S="-237" T="159" V="194" W="-218" Y="167"/>
			<pos A="-15" C="-284" D="15" E="210" F="19" G="-29" H="-128" I="-227" K="-21" L="-275" M="119" N="-74" P="-286" Q="-13" R="16" S="4" T="-72" V="-251" W="-282" Y="153"/>
			<pos A="-157" C="-300" D="-159" E="20" F="-316" G="-250" H="99" I="-245" K="253" L="-291" M="-179" N="84" P="-300" Q="277" R="-121" S="-136" T="78" V="44" W="-298" Y="-239"/>
			<pos A="-324" C="-419" D="173" E="141" F="-495" G="208" H="-228" I="-479" K="-211" L="-524" M="-435" N="123" P="-424" Q="-188" R="-341" S="84" T="74" V="-499" W="-490" Y="-382"/>
			<pos A="168" C="-335" D="-206" E="12" F="-363" G="62" H="-168" I="-281" K="205" L="-323" M="-215" N="-124" P="-342" Q="198" R="106" S="-181" T="-127" V="-306" W="-329" Y="-277"/>
			<pos A="-73" C="-150" D="-359" E="-184" F="-279" G="-377" H="-298" I="119" K="-130" L="-221" M="-165" N="-308" P="-366" Q="-282" R="-314" S="-307" T="-25" V="323" W="-349" Y="-378"/>
			<pos A="103" C="-174" D="-352" E="-290" F="50" G="-324" H="-246" I="-45" K="-210" L="173" M="-66" N="-230" P="-378" Q="-184" R="79" S="62" T="-108" V="-105" W="-222" Y="80"/>
			<pos A="-358" C="-430" D="266" E="-261" F="-502" G="-248" H="-235" I="-541" K="-248" L="-585" M="-515" N="283" P="-445" Q="-227" R="-383" S="4" T="-229" V="-564" W="-509" Y="280"/>
			<pos A="-459" C="-362" D="-462" E="-476" F="-187" G="-455" H="-412" I="-398" K="-406" L="-321" M="-318" N="-393" P="-528" Q="-357" R="-420" S="-455" T="-381" V="-422" W="622" Y="-202"/>
			<pos A="-226" C="-302" D="-363" E="-411" F="-545" G="215" H="-366" I="-478" K="-198" L="-529" M="-427" N="-243" P="-479" Q="-271" R="318" S="0" T="-248" V="-436" W="-497" Y="-483"/>
			<pos A="-352" C="-368" D="392" E="-128" F="-421" G="-380" H="-288" I="-370" K="-356" L="-462" M="-372" N="-62" P="-509" Q="-304" R="-412" S="-334" T="-323" V="-415" W="-384" Y="-97"/>
			<pos A="-250" C="224" D="-353" E="-332" F="174" G="-375" H="-68" I="-188" K="-275" L="-80" M="-174" N="-265" P="-395" Q="-253" R="-316" S="-259" T="171" V="-249" W="-88" Y="381"/>
			<pos A="-535" C="-420" D="-638" E="-627" F="167" G="-606" H="-289" I="-244" K="-530" L="261" M="-207" N="-456" P="-619" Q="-418" R="-528" S="-533" T="-434" V="-377" W="-172" Y="260"/>
			<pos A="-338" C="-357" D="-388" E="-320" F="274" G="-418" H="-186" I="-317" K="267" L="-355" M="-281" N="-259" P="-467" Q="-171" R="23" S="-23" T="-264" V="-368" W="-186" Y="265"/>
			<pos A="-390" C="231" D="-571" E="-498" F="31" G="-540" H="-432" I="139" K="-425" L="275" M="-43" N="-455" P="-508" Q="-334" R="-440" S="-458" T="-302" V="-209" W="-327" Y="-345"/>
			<pos A="52" C="-239" D="-182" E="-123" F="-252" G="-257" H="276" I="134" K="-54" L="-225" M="-126" N="78" P="-306" Q="-44" R="85" S="68" T="80" V="-20" W="-265" Y="-217"/>
			<pos A="-323" C="402" D="-576" E="-510" F="62" G="-484" H="-417" I="-71" K="-429" L="108" M="304" N="-422" P="-523" Q="-361" R="-464" S="-402" T="-243" V="135" W="-313" Y="-315"/>
			<pos A="87" C="-241" D="-209" E="-7" F="-74" G="-279" H="179" I="-172" K="-61" L="51" M="-149" N="-129" P="-324" Q="-70" R="78" S="-166" T="-110" V="-218" W="-196" Y="285"/>
			<pos A="-435" C="-511" D="-542" E="-551" F="-592" G="-520" H="-521" I="-549" K="-479" L="-581" M="-548" N="-513" P="387" Q="-449" R="-542" S="-467" T="-431" V="-573" W="-570" Y="-599"/>
			<pos A="-17" C="-217" D="86" E="123" F="-230" G="-270" H="-173" I="66" K="-81" L="20" M="-107" N="-126" P="-320" Q="-68" R="5" S="-160" T="154" V="112" W="-255" Y="-215"/>
			<pos A="-154" C="-294" D="-148" E="214" F="20" G="-247" H="-143" I="-237" K="-34" L="-288" M="-178" N="-82" P="114" Q="-25" R="15" S="117" T="77" V="-262" W="-300" Y="-239"/>
			<pos A="51" C="-286" D="16" E="85" F="-299" G="-237" H="97" I="32" K="-19" L="0" M="-165" N="84" P="106" Q="124" R="-128" S="5" T="-71" V="-254" W="-286" Y="-225"/>
			<pos A="-16" C="-281" D="-154" E="-95" F="166" G="-243" H="-134" I="-217" K="147" L="-272" M="211" N="-80" P="-291" Q="123" R="89" S="71" T="152" V="-245" W="-286" Y="-227"/>
			<pos A="-169" C="-193" D="-7" E="-206" F="-207" G="-294" H="-209" I="198" K="-134" L="-41" M="224" N="-172" P="167" Q="-118" R="-4" S="113" T="-95" V="-128" W="-244" Y="-214"/>
			<pos A="-41" C="-281" D="68" E="-4" F="-277" G="-262" H="354" I="-253" K="-56" L="-100" M="99" N="-66" P="-56" Q="112" R="-1" S="-143" T="-96" V="-275" W="-265" Y="55"/>
		</motif>
		<motif db="0" id="FFYNPSGDRVIGPAP" alt="MEME-9" length="15" nsites="34" evalue="1.2e-059">
			<pos A="-286" C="-256" D="-528" E="-463" F="297" G="-435" H="-369" I="-122" K="-379" L="-114" M="60" N="-370" P="-491" Q="-334" R="-421" S="90" T="228" V="72" W="-309" Y="130"/>
			<pos A="-423" C="-297" D="-524" E="-524" F="434" G="-531" H="-456" I="-242" K="-478" L="-65" M="-230" N="-459" P="-517" Q="-463" R="-541" S="-409" T="-409" V="-347" W="-235" Y="-125"/>
			<pos A="-121" C="240" D="-425" E="-387" F="114" G="-51" H="12" I="54" K="-321" L="36" M="-154" N="-316" P="-438" Q="-294" R="-117" S="-296" T="-203" V="79" W="-204" Y="319"/>
			<pos A="45" C="281" D="-70" E="-4" F="-390" G="89" H="10" I="-316" K="-120" L="-86" M="124" N="293" P="-383" Q="-112" R="-229" S="-84" T="-168" V="-343" W="-381" Y="-321"/>
			<pos A="-420" C="-528" D="-549" E="-541" F="-587" G="-547" H="-531" I="-521" K="-470" L="-32" M="-517" N="-515" P="374" Q="-441" R="-543" S="-456" T="-422" V="-555" W="-607" Y="-614"/>
			<pos A="10" C="-381" D="53" E="-181" F="-395" G="20" H="11" I="-329" K="59" L="-375" M="-263" N="73" P="137" Q="-107" R="113" S="136" T="-9" V="-351" W="-382" Y="-320"/>
			<pos A="-102" C="-364" D="-236" E="-65" F="-376" G="133" H="95" I="-51" K="-2" L="33" M="178" N="70" P="89" Q="-102" R="-218" S="91" T="-7" V="-327" W="-369" Y="-310"/>
			<pos A="-118" C="-409" D="296" E="123" F="-432" G="-338" H="146" I="-368" K="-20" L="-416" M="-306" N="74" P="-413" Q="-143" R="-7" S="-93" T="-200" V="-391" W="-418" Y="-30"/>
			<pos A="97" C="152" D="-259" E="-74" F="-349" G="-339" H="-235" I="-39" K="98" L="61" M="-222" N="-183" P="-388" Q="29" R="157" S="28" T="65" V="-36" W="-358" Y="-307"/>
			<pos A="-36" C="152" D="-78" E="-8" F="-347" G="-340" H="-236" I="95" K="98" L="37" M="-220" N="-9" P="20" Q="-124" R="47" S="-226" T="-8" V="144" W="-356" Y="-306"/>
			<pos A="-319" C="-293" D="-450" E="-440" F="-275" G="-455" H="-416" I="371" K="-349" L="29" M="18" N="-348" P="-126" Q="-342" R="-192" S="-359" T="-85" V="139" W="-346" Y="-312"/>
			<pos A="116" C="-373" D="-71" E="75" F="-69" G="168" H="-214" I="-318" K="0" L="-364" M="-252" N="-158" P="-121" Q="-97" R="49" S="30" T="113" V="-340" W="-372" Y="-26"/>
			<pos A="-129" C="32" D="-407" E="-391" F="-466" G="-417" H="-393" I="-390" K="-320" L="-433" M="-388" N="-371" P="369" Q="-292" R="-131" S="-305" T="-273" V="-413" W="-500" Y="-495"/>
			<pos A="237" C="-224" D="-502" E="-445" F="-282" G="-124" H="-379" I="-7" K="-370" L="87" M="-166" N="-364" P="55" Q="-332" R="-416" S="-30" T="-20" V="30" W="-328" Y="-315"/>
			<pos A="-56" C="-399" D="-114" E="73" F="-454" G="-402" H="-348" I="-78" K="-67" L="-422" M="-359" N="-312" P="315" Q="68" R="-119" S="-289" T="35" V="-402" W="-475" Y="-450"/>
		</motif>
		<motif db="0" id="MDCLZEWPEPVVPVQSISESGVTTVPDRYVKPPSDRP" alt="MEME-10" length="37" nsites="5" evalue="1.5e-049">
			<pos A="-101" C="-151" D="-299" E="-272" F="-233" G="-220" H="-266" I="-116" K="-189" L="-190" M="449" N="-191" P="-342" Q="-182" R="-266" S="190" T="-71" V="-167" W="-268" Y="-235"/>
			<pos A="-169" C="-369" D="236" E="169" F="-404" G="-247" H="-198" I="-299" K="-87" L="-349" M="-256" N="-72" P="206" Q="-19" R="-234" S="-172" T="-138" V="-306" W="-397" Y="-329"/>
			<pos A="-134" C="518" D="-412" E="-420" F="-361" G="-261" H="-377" I="-217" K="-345" L="-350" M="-254" N="-274" P="-402" Q="-302" R="-386" S="-155" T="258" V="-244" W="-385" Y="-378"/>
			<pos A="-331" C="-269" D="-482" E="-420" F="-148" G="-452" H="-359" I="-38" K="-345" L="306" M="6" N="-380" P="-431" Q="-264" R="-362" S="-386" T="-246" V="-163" W="-271" Y="-282"/>
			<pos A="-160" C="-306" D="-82" E="195" F="-351" G="-258" H="-100" I="-247" K="23" L="-280" M="-166" N="-92" P="-290" Q="353" R="102" S="-159" T="-104" V="-270" W="-294" Y="-265"/>
			<pos A="-225" C="-497" D="205" E="318" F="-512" G="-317" H="-272" I="-359" K="-138" L="-420" M="-319" N="-155" P="-357" Q="-43" R="-311" S="-256" T="-210" V="-361" W="-483" Y="-415"/>
			<pos A="-408" C="-312" D="-414" E="-426" F="-133" G="-411" H="-363" I="-345" K="-355" L="-268" M="-265" N="-342" P="-483" Q="-306" R="-369" S="-404" T="-331" V="-369" W="617" Y="-148"/>
			<pos A="-192" C="-306" D="-323" E="-313" F="-378" G="-324" H="-308" I="-311" K="-243" L="-352" M="-311" N="-287" P="371" Q="-215" R="-318" S="-228" T="-196" V="-335" W="-395" Y="-397"/>
			<pos A="-492" C="-538" D="-218" E="380" F="-599" G="-512" H="-464" I="-477" K="-486" L="-619" M="-522" N="-377" P="-650" Q="-309" R="-556" S="-523" T="-458" V="-559" W="-547" Y="-569"/>
			<pos A="-145" C="-268" D="-283" E="-265" F="-320" G="-293" H="-267" I="-239" K="-194" L="-44" M="-240" N="-245" P="351" Q="-168" R="-273" S="-183" T="-149" V="-274" W="-361" Y="-351"/>
			<pos A="-207" C="-184" D="-436" E="-417" F="-253" G="-437" H="-403" I="315" K="-354" L="-122" M="-97" N="-354" P="-453" Q="-349" R="-412" S="-362" T="-148" V="274" W="-375" Y="-343"/>
			<pos A="-142" C="-162" D="-386" E="-366" F="-275" G="-383" H="-332" I="57" K="-319" L="-199" M="-157" N="-331" P="-392" Q="-311" R="-348" S="-321" T="-117" V="342" W="-363" Y="-368"/>
			<pos A="-167" C="-281" D="-280" E="-251" F="-352" G="-295" H="-249" I="-277" K="-112" L="-320" M="-265" N="-219" P="325" Q="-142" R="167" S="-196" T="-160" V="-302" W="-359" Y="-346"/>
			<pos A="-142" C="-162" D="-386" E="-366" F="-275" G="-383" H="-332" I="57" K="-319" L="-199" M="-157" N="-331" P="-392" Q="-311" R="-348" S="-321" T="-117" V="342" W="-363" Y="-368"/>
			<pos A="-277" C="-295" D="-354" E="-140" F="-406" G="-406" H="-47" I="-314" K="-223" L="-295" M="-154" N="-205" P="-364" Q="480" R="-226" S="-292" T="-236" V="-370" W="-285" Y="-374"/>
			<pos A="70" C="-126" D="-320" E="-352" F="-348" G="-208" H="-318" I="-297" K="-259" L="-376" M="-256" N="-148" P="-329" Q="-243" R="-309" S="324" T="95" V="-295" W="-343" Y="-335"/>
			<pos A="-294" C="-244" D="-455" E="-439" F="-165" G="-453" H="-406" I="376" K="-351" L="132" M="-8" N="-353" P="-480" Q="-319" R="-419" S="-369" T="-199" V="30" W="-291" Y="-279"/>
			<pos A="70" C="-126" D="-320" E="-352" F="-348" G="-208" H="-318" I="-297" K="-259" L="-376" M="-256" N="-148" P="-329" Q="-243" R="-309" S="324" T="95" V="-295" W="-343" Y="-335"/>
			<pos A="-225" C="-497" D="205" E="318" F="-512" G="-317" H="-272" I="-359" K="-138" L="-420" M="-319" N="-155" P="-357" Q="-43" R="-311" S="-256" T="-210" V="-361" W="-483" Y="-415"/>
			<pos A="-152" C="-162" D="-259" E="-279" F="-326" G="-262" H="-251" I="-278" K="-125" L="-349" M="-233" N="-97" P="-332" Q="-167" R="23" S="323" T="129" V="-330" W="-315" Y="-289"/>
			<pos A="-219" C="-317" D="-277" E="-351" F="-445" G="371" H="-339" I="-398" K="-283" L="-496" M="-361" N="-198" P="-430" Q="-315" R="-334" S="-250" T="-289" V="-413" W="-351" Y="-394"/>
			<pos A="146" C="-134" D="-393" E="-356" F="-219" G="-339" H="-320" I="199" K="-297" L="-142" M="-91" N="-300" P="-393" Q="-278" R="-341" S="-258" T="-100" V="264" W="-304" Y="-289"/>
			<pos A="-116" C="-200" D="-126" E="-77" F="-265" G="-211" H="-107" I="-171" K="148" L="-246" M="-123" N="-31" P="-259" Q="184" R="-79" S="120" T="302" V="-200" W="-247" Y="-203"/>
			<pos A="200" C="-111" D="-311" E="-304" F="-330" G="-182" H="-295" I="-228" K="-232" L="-332" M="-204" N="-169" P="-329" Q="-197" R="-296" S="143" T="314" V="-207" W="-327" Y="-336"/>
			<pos A="-207" C="-184" D="-436" E="-417" F="-253" G="-437" H="-403" I="315" K="-354" L="-122" M="-97" N="-354" P="-453" Q="-349" R="-412" S="-362" T="-148" V="274" W="-375" Y="-343"/>
			<pos A="-192" C="-306" D="-323" E="-313" F="-378" G="-324" H="-308" I="-311" K="-243" L="-352" M="-311" N="-287" P="371" Q="-215" R="-318" S="-228" T="-196" V="-335" W="-395" Y="-397"/>
			<pos A="-247" C="-387" D="351" E="159" F="-436" G="-312" H="-247" I="-339" K="-180" L="-412" M="-316" N="-62" P="-386" Q="-97" R="-322" S="-255" T="-225" V="-359" W="-400" Y="-363"/>
			<pos A="-339" C="20" D="-430" E="-433" F="-447" G="-388" H="-204" I="-337" K="-76" L="-396" M="-334" N="-269" P="-389" Q="-169" R="385" S="-344" T="-291" V="-457" W="-269" Y="-385"/>
			<pos A="-380" C="-311" D="-434" E="-448" F="-8" G="-417" H="-154" I="-297" K="-368" L="-321" M="-279" N="-320" P="-465" Q="-316" R="-392" S="-365" T="-326" V="-365" W="-91" Y="472"/>
			<pos A="-142" C="-162" D="-386" E="-366" F="-275" G="-383" H="-332" I="57" K="-319" L="-199" M="-157" N="-331" P="-392" Q="-311" R="-348" S="-321" T="-117" V="342" W="-363" Y="-368"/>
			<pos A="-361" C="-342" D="-463" E="-419" F="-520" G="-447" H="-365" I="-343" K="431" L="-473" M="-358" N="-300" P="-476" Q="-299" R="-61" S="-415" T="-307" V="-465" W="-384" Y="-447"/>
			<pos A="-192" C="-306" D="-323" E="-313" F="-378" G="-324" H="-308" I="-311" K="-243" L="-352" M="-311" N="-287" P="371" Q="-215" R="-318" S="-228" T="-196" V="-335" W="-395" Y="-397"/>
			<pos A="-145" C="-268" D="-283" E="-265" F="-320" G="-293" H="-267" I="-239" K="-194" L="-44" M="-240" N="-245" P="351" Q="-168" R="-273" S="-183" T="-149" V="-274" W="-361" Y="-351"/>
			<pos A="-128" C="-151" D="-281" E="-322" F="-340" G="-245" H="-294" I="-296" K="-228" L="-371" M="-254" N="-120" P="34" Q="-227" R="-288" S="325" T="114" V="-328" W="-335" Y="-316"/>
			<pos A="-234" C="-380" D="348" E="114" F="-425" G="-305" H="-236" I="-328" K="-159" L="-397" M="-299" N="-61" P="-373" Q="128" R="-298" S="-242" T="-208" V="-347" W="-391" Y="-351"/>
			<pos A="-355" C="-263" D="-436" E="-441" F="-456" G="-396" H="-211" I="-349" K="-83" L="-406" M="-345" N="-277" P="-396" Q="-177" R="389" S="-357" T="-303" V="-474" W="-276" Y="-392"/>
			<pos A="-146" C="-272" D="-277" E="-259" F="-340" G="-291" H="-261" I="-265" K="-172" L="-307" M="-261" N="-236" P="351" Q="-159" R="24" S="-182" T="-149" V="-289" W="-368" Y="-360"/>
		</motif>
	</motifs>
	<correlations>
		<correlation idx_a="0" idx_b="1" value="0.19"/>
		<correlation idx_a="0" idx_b="2" value="0.16"/>
		<correlation idx_a="1" idx_b="2" value="0.15"/>
		<correlation idx_a="0" idx_b="3" value="0.23"/>
		<correlation idx_a="1" idx_b="3" value="0.18"/>
		<correlation idx_a="2" idx_b="3" value="0.24"/>
		<correlation idx_a="0" idx_b="4" value="0.23"/>
		<correlation idx_a="1" idx_b="4" value="0.13"/>
		<correlation idx_a="2" idx_b="4" value="0.26"/>
		<correlation idx_a="3" idx_b="4" value="0.32"/>
		<correlation idx_a="0" idx_b="5" value="0.17"/>
		<correlation idx_a="1" idx_b="5" value="0.14"/>
		<correlation idx_a="2" idx_b="5" value="0.21"/>
		<correlation idx_a="3" idx_b="5" value="0.23"/>
		<correlation idx_a="4" idx_b="5" value="0.19"/>
		<correlation idx_a="0" idx_b="6" value="0.25"/>
		<correlation idx_a="1" idx_b="6" value="0.33"/>
		<correlation idx_a="2" idx_b="6" value="0.36"/>
		<correlation idx_a="3" idx_b="6" value="0.23"/>
		<correlation idx_a="4" idx_b="6" value="0.21"/>
		<correlation idx_a="5" idx_b="6" value="0.28"/>
		<correlation idx_a="0" idx_b="7" value="0.19"/>
		<correlation idx_a="1" idx_b="7" value="0.11"/>
		<correlation idx_a="2" idx_b="7" value="0.18"/>
		<correlation idx_a="3" idx_b="7" value="0.24"/>
		<correlation idx_a="4" idx_b="7" value="0.21"/>
		<correlation idx_a="5" idx_b="7" value="0.22"/>
		<correlation idx_a="6" idx_b="7" value="0.23"/>
		<correlation idx_a="0" idx_b="8" value="0.20"/>
		<correlation idx_a="1" idx_b="8" value="0.27"/>
		<correlation idx_a="2" idx_b="8" value="0.26"/>
		<correlation idx_a="3" idx_b="8" value="0.22"/>
		<correlation idx_a="4" idx_b="8" value="0.18"/>
		<correlation idx_a="5" idx_b="8" value="0.22"/>
		<correlation idx_a="6" idx_b="8" value="0.18"/>
		<correlation idx_a="7" idx_b="8" value="0.20"/>
		<correlation idx_a="0" idx_b="9" value="0.23"/>
		<correlation idx_a="1" idx_b="9" value="0.20"/>
		<correlation idx_a="2" idx_b="9" value="0.26"/>
		<correlation idx_a="3" idx_b="9" value="0.29"/>
		<correlation idx_a="4" idx_b="9" value="0.24"/>
		<correlation idx_a="5" idx_b="9" value="0.18"/>
		<correlation idx_a="6" idx_b="9" value="0.30"/>
		<correlation idx_a="7" idx_b="9" value="0.12"/>
		<correlation idx_a="8" idx_b="9" value="0.26"/>
	</correlations>
	<sequence_dbs>
		<sequence_db source="AcGA2ox.fasta" last_mod_date="Sun Jul 10 23:03:49 2022" seq_count="42" residue_count="16185"/>
	</sequence_dbs>
	<sequences>
		<sequence db="0" name="Aco001560.1" comment="" length="356">
			<score strand="both" combined_pvalue="1.90e-179" evalue="8e-178"/>
			<seg start="1">
				<data>
MDCLQDWPEPVVRVQSISESGAQSIPERYVKPPSERPSDTSVCGDSGGAGIPVIDLSMLGRCSQTVRAVSDACRE
WGFFQVVNHGVSAELMRRARAVWKGFFHQPMDVKQRYANSPKTYEGYGSRLGIEKGAILDWGDYYFLHFRPLTLM
SHEKWPSLPPSLRATTDEYGRELTRLCGRVMRILSEGLGLEEGRLGAAFGGEEVGVCMRVNFYSKCPQPELTLGL
SSHSDPGGITVLLVDDRVKGLQVRKDGAWVTVQPIADAFIVNVGDQIQVLSNAVYRSVEHRVLVSATDERLSMAF
FYNPRSDLPLAPVPELVTPDRPALYQPMTFDEYRLFIRKRGPRGKSQVESLKTVE*
				</data>
				<hit pos="1" idx="9" pvalue="3.7e-41" match="+++++++++++++++++++++++++++++++++++++"/>
				<hit pos="70" idx="2" pvalue="1.7e-30" match="+++++++++++++++++++++++++++++"/>
				<hit pos="113" idx="7" pvalue="1.0e-32" match="++++++++++++++++++++++++++++++++++++++++"/>
				<hit pos="168" idx="4" pvalue="2.2e-18" match="++++++ +++++++++++++++++++++"/>
				<hit pos="211" idx="1" pvalue="9.7e-26" match="+++ ++++++++++++++++++++++++ "/>
				<hit pos="241" idx="6" pvalue="2.9e-11" match="+++++++++++"/>
				<hit pos="254" idx="0" pvalue="7.6e-27" match="+++++++ ++++++++++++++++ ++++"/>
				<hit pos="283" idx="3" pvalue="2.7e-14" match="+++++++ ++ ++++++"/>
				<hit pos="300" idx="8" pvalue="5.0e-12" match="+++++++++++++++"/>
				<hit pos="315" idx="5" pvalue="1.3e-16" match="++++++++++++++++ ++++"/>
			</seg>
		</sequence>
		<sequence db="0" name="Aco000551.1" comment="" length="394">
			<score strand="both" combined_pvalue="2.01e-173" evalue="8.4e-172"/>
			<seg start="1">
				<data>
MVERVQRVGRSCLEDSPVSLGPDYPPDHSKSISFNVSPTLEEWPEPIVPVQSISESGITTVPDRYVKPPPDRPAA
				</data>
				<hit pos="37" idx="9" pvalue="2.2e-41" match="+++++++++++++++++++++++++++++++++++++"/>
			</seg>
			<seg start="76">
				<data>
ADTLSYADDTWTHNIPTVDLAASATSAAAAVSAACREWGFFQVVNHGVGEGRMRGVRDAWGEFFRLPAELKRSYA
NAPTTYEGYGSRLGTEVGAELDWGDYFFLNLLPESAKDYAKWPTEPPNCREITEEYGREVVKLCGALLRLLSISL
GLGADFLERSFGGAEEVGAACLRVSYYPKCPQPELTLGLSAHSDPGGLTVLSADDRVLGLQVRKAGRWITVRPLP
GALIVNVGDQIQVITNGIYKSVEHRVVVNAVAERLSIAVFYNPRNDLLIGPAPELLTPEQPPLYRPMTYGEYRMF
				</data>
				<hit pos="107" idx="2" pvalue="1.7e-24" match="+++++++++++++++++ ++ ++ +++++"/>
				<hit pos="150" idx="7" pvalue="9.6e-27" match="++++++++++++++++++++ +++++++++++++++++ +"/>
				<hit pos="205" idx="4" pvalue="8.2e-17" match="++++++ ++++ ++++++++++++++++"/>
				<hit pos="250" idx="1" pvalue="7.6e-26" match=" ++++++++++++++++++++++++++  "/>
				<hit pos="280" idx="6" pvalue="3.4e-09" match="+++ +++++++"/>
				<hit pos="293" idx="0" pvalue="4.4e-30" match="+++++++++++++++++++++++++++++"/>
				<hit pos="322" idx="3" pvalue="2.3e-17" match="+++++++++ +++++++"/>
				<hit pos="339" idx="8" pvalue="5.3e-14" match="+++++++++++++++"/>
				<hit pos="354" idx="5" pvalue="6.0e-18" match="+++++++++++++++++++++"/>
			</seg>
		</sequence>
		<sequence db="0" name="Aco011051.1" comment="" length="343">
			<score strand="both" combined_pvalue="1.55e-172" evalue="6.5e-171"/>
			<seg start="1">
				<data>
MDCLRDWPEPVVRVQSIADSGAKTIPERYVKPPSDRPSHAADAGSQLAIPVIDLADDERMIAADVASACEEWGFF
QAVNHGVSPALMRRAREXRYANSPATYEGYGSRLGVEKGAILDWGDYYFLHLRPRRLMSHEKWPSLPPCLRETVD
				</data>
				<hit pos="1" idx="9" pvalue="4.8e-40" match="+++++++++++++++++++++++++++++++++++++"/>
				<hit pos="66" idx="2" pvalue="3.1e-23" match="+ +++++++++++++++++++++++++  "/>
				<hit pos="96" idx="7" pvalue="7.9e-32" match="++++ +++++++++++++++++++++++++++++++++++"/>
			</seg>
			<seg start="151">
				<data>
EYGRELIKLCERLMRVLSRGLGLDGGRLQAAFGGGGDDDGVGVCMRVNFYPKCPQPELALGLSSHSDPGGLTVLL
PDDRIKGLQVRKDDNWVTVEPAPDAFIVNIGDQIQVVSNAVYRSVEHRVIVNADAERLSIAFFCNPKSDLALGPL
PELVTPDRPALYQPMTFDEYRLYIRKKGPRGKSQVESLKGER*
				</data>
				<hit pos="151" idx="4" pvalue="1.5e-17" match="++++++++++++++++++ +++++++++"/>
				<hit pos="198" idx="1" pvalue="4.1e-27" match="+++++++++++++++++++++++++++++"/>
				<hit pos="228" idx="6" pvalue="1.8e-10" match="+++++++++++"/>
				<hit pos="241" idx="0" pvalue="2.7e-26" match="++++++ +++++++++++++++++ ++++"/>
				<hit pos="270" idx="3" pvalue="1.8e-17" match="+++++++++++++++++"/>
				<hit pos="287" idx="8" pvalue="1.1e-11" match="+++++++++ +++++"/>
				<hit pos="302" idx="5" pvalue="1.3e-16" match="++++++++++++++++ ++++"/>
			</seg>
		</sequence>
		<sequence db="0" name="Aco007046.1" comment="" length="364">
			<score strand="both" combined_pvalue="3.24e-171" evalue="1.4e-169"/>
			<seg start="1">
				<data>
MECLQEWPELVVPVQALSESGVSAVPDCYVKPLSDRPTGLSSPTGHEPNIPIIDLSGLSGGAVACRATIQAVAAA
CRDWGFFQVVNHGIGPDVIGRVRAAWRGFFDRPMEEKRRYANSPRSYEGYGSRLGVEKGAVLDWGDYYFLHLLPA
EIKSQEKRWPENPAWCKAATEEYGREAAKLCGVLTKAMSIGLGLDAEFLGRAFGGEDEAGACLRVNYYPKCPQPE
LTLGLSAHSDPGGLTVLLADERVAGLQVRKGDSWVTVKPLPGALIVNVGDQIQVLSNATYKSVEHRVVANAAAER
LSLAFFYNPRSDLPLGPARELVTPDRPPLYQPMTFNEYRLYIRKNGPRGKQQLKSLSRGQVTN*
				</data>
				<hit pos="1" idx="9" pvalue="2.7e-37" match="+++++++++ ++++++++++++++++++++++ ++++"/>
				<hit pos="73" idx="2" pvalue="5.7e-24" match="+++++++++++++++++ + ++ ++++++"/>
				<hit pos="116" idx="7" pvalue="1.9e-32" match="++++++++++++++++++++++++++++++++++ +++++"/>
				<hit pos="172" idx="4" pvalue="1.2e-16" match="++++++ ++++ ++++++++++++++++"/>
				<hit pos="216" idx="1" pvalue="4.8e-29" match="++++++++++++++++++++++++++++ "/>
				<hit pos="246" idx="6" pvalue="1.4e-08" match=" ++ +++++++"/>
				<hit pos="259" idx="0" pvalue="1.9e-28" match="++++++++++++++++++++++++ ++++"/>
				<hit pos="288" idx="3" pvalue="6.7e-16" match="+++++++++++++++++"/>
				<hit pos="305" idx="8" pvalue="2.9e-11" match="++++++++++++++ "/>
				<hit pos="320" idx="5" pvalue="1.2e-17" match="+++++++++++++++++++++"/>
			</seg>
		</sequence>
		<sequence db="0" name="Aco012471.1" comment="" length="369">
			<score strand="both" combined_pvalue="2.71e-162" evalue="1.1e-160"/>
			<seg start="1">
				<data>
MESPTLEEWPEPIVPVQSLSDRGVTAVPDRYVKPPSQRRLLAGDDDRSDSPNIPVVDIGGLVATVDGSGEGRCRR
				</data>
				<hit pos="3" idx="9" pvalue="2.4e-37" match="+++++++++++++++++++++++++++++++++++++"/>
			</seg>
			<seg start="76">
				<data>
SDDAAMQAISEACKEWGFFQVVNHGVSHGVVERMRGVWRSFFRLPMEEKKMYTNSPKTYNGYGSRVGVEKGAVLD
WGDYFFLTVLPESAQILDKWPKVPHNLREITEEYDHEMLKLCRVLTKAISAGLGLDENYIYRAFGGEDVEACVRA
				</data>
				<hit pos="85" idx="2" pvalue="3.2e-26" match="+++++++++++++++++++++++++++++"/>
				<hit pos="128" idx="7" pvalue="5.6e-31" match="+++++++++++++++++++++++++++++++++++++++ "/>
				<hit pos="183" idx="4" pvalue="1.5e-16" match="++  ++ ++++ ++++++ +++++++++"/>
			</seg>
			<seg start="226">
				<data>
NYYPKCPQPDLTLGLSPHSDPGGITVLLADDHVKGLQVRKGDEWVTVKPIPGAFVINVGDQVQVISNAKYKSVEH
				</data>
				<hit pos="226" idx="1" pvalue="5.0e-30" match="++++++++++++++++++++++++++++ "/>
				<hit pos="256" idx="6" pvalue="1.2e-10" match="+++++++++++"/>
				<hit pos="269" idx="0" pvalue="9.5e-29" match="++++++++++++++++++ +++++ ++++"/>
			</seg>
			<seg start="301">
				<data>
RALANAVERFSIAFFFNPNGRVPIGPAQELITPQSPPLYHPVTYNEYRLYVRKRGPHGKSQIDSLTAS*
				</data>
				<hit pos="314" idx="8" pvalue="5.3e-11" match="+++++++  ++++++"/>
				<hit pos="329" idx="5" pvalue="4.2e-15" match="++++++ ++++ +++++++++"/>
			</seg>
		</sequence>
		<sequence db="0" name="Aco006249.1" comment="" length="557">
			<score strand="both" combined_pvalue="1.61e-126" evalue="6.8e-125"/>
			<seg start="1">
				<data>
MSSSSSSSAPASYDRLADLRALDATKSGVRGLVAGGVAAVPRVFLLPPGDRIPTPPPREPQPQPLSTVPVVDLSR
				</data>
				<hit pos="43" idx="8" pvalue="3.8e-09" match="+++ ++++++ ++++"/>
			</seg>
			<seg start="76">
				<data>
SGERGEAVEAVPRASAEWGFFQVVGHGVPQAATASVLKAVAAFHEEEEGACEGRLYSREPRQAVKYHCNFDLYQS
RVANWRYTLYCRMAPDPPTPDDLPGSCRDELFEYANHVMTLGNTLFELLSEALGLSPTYLADIECNKGQILLCHY
YPPCPEPELAIGTSPHSDSGFLTVLLQDHIGGLQILHDGEWVDVAPIPGALVVNIGDLLQLITNDKFKSVEHRVL
AKNTGPRVSVACFFSTHFHPSSTKMYGPIKELLSEDNPPLYRETLVRDYMAYYYSKGLDGKTAISHFREAIMDFR
DHILGVAEALCELLSEALGLSPDYLRSMNCAITQLMVAHYYPPCPEPELTLGTAKHTDPSFLTVLLQDEIGGLQV
LHQGRWVDVSPIPGALVVNIGDLLQLVSNDKFKSIEHRVLASAKGPRISVAVFFNPSFDEKKPYGPVKELLSETN
PPAYRDVTVAEYIMNYLTKGLTSSSLDAFKL*
				</data>
				<hit pos="87" idx="2" pvalue="2.6e-21" match=" ++++++++++++++++++++++ +++++"/>
				<hit pos="132" idx="7" pvalue="3.5e-26" match="+++++++++++++++++++++++++ ++++++++++++++"/>
				<hit pos="183" idx="4" pvalue="2.0e-18" match="++++++++++++++++++++++++++++"/>
				<hit pos="224" idx="1" pvalue="3.9e-28" match="+++++++++++++++++++++++++++++"/>
				<hit pos="253" idx="6" pvalue="1.2e-11" match="+++++++++++"/>
				<hit pos="266" idx="0" pvalue="5.7e-27" match="++++ +++++++++++++++ ++++++++"/>
				<hit pos="295" idx="3" pvalue="1.8e-13" match="+++++++ +++++++++"/>
				<hit pos="331" idx="5" pvalue="1.8e-13" match="++++++++++++++   ++++"/>
				<hit pos="373" idx="4" pvalue="5.5e-11" match=" +  +  ++++ + ++++++++++++++"/>
				<hit pos="414" idx="1" pvalue="1.9e-29" match="+++++++++++++++++++++++++++++"/>
				<hit pos="443" idx="6" pvalue="1.1e-09" match="+ +++++++++"/>
				<hit pos="456" idx="0" pvalue="4.1e-26" match="++++ +++++++++++++++ ++++++++"/>
				<hit pos="485" idx="3" pvalue="2.3e-13" match="+++++++ +++++++++"/>
				<hit pos="502" idx="8" pvalue="8.2e-05" match="++++++ + +    +"/>
				<hit pos="519" idx="5" pvalue="6.1e-15" match="+++++++++++++++ +++++"/>
			</seg>
		</sequence>
		<sequence db="0" name="Aco027900.1" comment="" length="374">
			<score strand="both" combined_pvalue="1.99e-123" evalue="8.4e-122"/>
			<seg start="1">
				<data>
MAPAESKLLLTDRAISSSNHVPSNYIRPVGDRPNLLDVESSTSVPLIDLHGLLGPARSDVIKEIGSACRTDGFFM
VKNHGIPEEVVREMLRVAREFFHLPEAERLKCYSDDPSRTTRLSTSFNVRTEKVSNWRDFLRLHCYPLEDFIREW
				</data>
				<hit pos="65" idx="2" pvalue="7.1e-21" match="+ +++  +++++ ++++++++++++++++"/>
				<hit pos="109" idx="7" pvalue="2.8e-26" match="++++++++++ +++++++++++++++++++++++++++++"/>
			</seg>
			<seg start="151">
				<data>
PCNPPDFKQVVGEYSKHARALAVRLLEGISESLGLERDHMVKAMGKQAQHMAINYYPPCPQPELTYGLPGHKDPN
AITVLLPDGVSGLQVLRGQKWVAVEPVPNALIINMGDQIQASNMDMNSLHQTFVPFCNESNTNKAFLSVLSNDRY
				</data>
				<hit pos="163" idx="4" pvalue="1.6e-19" match="++++++++++ ++++ ++++++++++++"/>
				<hit pos="204" idx="1" pvalue="2.4e-27" match="++++++++++++++++ ++++++++++++"/>
				<hit pos="233" idx="6" pvalue="6.8e-10" match="+++++++++++"/>
				<hit pos="246" idx="0" pvalue="2.6e-20" match="+++++++++++++++++++++   +++  "/>
			</seg>
			<seg start="301">
				<data>
KSVLHRVIVNNKSERISVPTFYCPSPDAVIEPAEALVDDDHPLRYRSFTYGEYYEKFWNRELLSASCLDLFKAS
				</data>
				<hit pos="303" idx="3" pvalue="1.1e-14" match="++++++++++++++++ "/>
				<hit pos="320" idx="8" pvalue="5.3e-14" match="+++++++++++++++"/>
				<hit pos="335" idx="5" pvalue="3.4e-16" match="++++++++ ++++++++++++"/>
			</seg>
		</sequence>
		<sequence db="0" name="Aco010438.1" comment="" length="583">
			<score strand="both" combined_pvalue="2.16e-123" evalue="9.1e-122"/>
			<seg start="1">
				<data>
MSSAPASYDRLADLRALDATKSGVRGLVAGGVAAVPRVFLLPPGDRIPTPSPREPQTQPLATVPVVDLSRSGARG
				</data>
				<hit pos="38" idx="8" pvalue="6.9e-09" match="+++ ++++++ ++ +"/>
			</seg>
			<seg start="76">
				<data>
EAVEALRRASAEWGFFQVVGHGVPQTATASVLKAVAAFHEEEEGGGEDGRDAKARLYSREPRQAVKYHCNFDLYQ
SRVANWRDTLYCRMAPDPPSPDDLPASCRDELFEYANHVMTLGNTLFELLSEALGLSPTYLADIECNKGQILLCH
YYPPCPEPELAIGTSQHSDSGFLTVLLQDHIGGLQILHDGEWVDVVPIPGALVVNIGDLLQLITNDKFKSVEHRV
LAKNAGPRVSVACFFSTHFQPSSTKMYGPIKELLSQDNPPLYRETLVRDYMAYYYSKGLDGKTAISHFRFATMLT
				</data>
				<hit pos="82" idx="2" pvalue="6.5e-22" match="+++++++++++++++++++ +++ +++++"/>
				<hit pos="133" idx="7" pvalue="7.4e-28" match="++++++++++++++++++++++++++++++++++++++++"/>
				<hit pos="184" idx="4" pvalue="2.0e-18" match="++++++++++++++++++++++++++++"/>
				<hit pos="225" idx="1" pvalue="5.4e-27" match="++++++++++++++++ ++++++++++++"/>
				<hit pos="254" idx="6" pvalue="1.2e-11" match="+++++++++++"/>
				<hit pos="267" idx="0" pvalue="1.3e-26" match="++++ +++++++++++++++ ++++++++"/>
				<hit pos="296" idx="3" pvalue="2.6e-13" match="+++++++ +++++++++"/>
				<hit pos="332" idx="5" pvalue="6.7e-13" match="++++++++++++++   ++++"/>
			</seg>
		</sequence>
		<sequence db="0" name="Aco010215.1" comment="" length="342">
			<score strand="both" combined_pvalue="5.98e-115" evalue="2.5e-113"/>
			<seg start="1">
				<data>
MEMLLSNGPEHRSVPERFIFPPEKRPGKEAASSVSLPVIDLRGGELHGDGHGEIVEQIVEAGKEFGFFQVINHGV
ADQVLDEMMAVAEEFFKIPIEDKAAYYSEDTSKNNRLFASTMYGKDGTYYWRDCLKLACYPVEETIHEWPEKPSN
				</data>
				<hit pos="59" idx="2" pvalue="2.3e-21" match="+++ +++++++++++++  ++++++++++"/>
				<hit pos="103" idx="7" pvalue="7.3e-24" match="++++++++++  ++++ +++ +++++++++++++++++++"/>
			</seg>
			<seg start="151">
				<data>
LKEVLAKFIVEARGVAMKLLKLICEGLGLKEDYFDGDLTGGQVLINVNYYAPCPDPSLTLGLPPHCDRNVITLLL
PGTVSGLQIMHKGSWIGVESIRSALVVNFGHQLEIITNGLLKSVEHRAVTNSVASRTSIATFVMPAMDSRIEPAQ
				</data>
				<hit pos="157" idx="4" pvalue="6.6e-19" match="++++++++++++++++++++++++++++"/>
				<hit pos="198" idx="1" pvalue="3.2e-25" match="+++ ++++++++++++++++ ++++++++"/>
				<hit pos="227" idx="6" pvalue="5.8e-09" match="  +++++++++"/>
				<hit pos="240" idx="0" pvalue="1.9e-20" match="++ ++ +  +++++++ ++++++++ +++"/>
				<hit pos="269" idx="3" pvalue="1.3e-15" match="+++++++++ +++++++"/>
				<hit pos="286" idx="8" pvalue="4.8e-11" match="+++++++++++++++"/>
			</seg>
			<seg start="301">
				<data>
SLIDERNPLLYKSFLFKDFLKIYNDASARRESVLEAFMIKN*
				</data>
				<hit pos="301" idx="5" pvalue="3.5e-14" match=" ++++ ++ +++++ ++++++"/>
			</seg>
		</sequence>
		<sequence db="0" name="Aco006882.1" comment="" length="344">
			<score strand="both" combined_pvalue="2.24e-114" evalue="9.4e-113"/>
			<seg start="1">
				<data>
MAKLLSDGTIYEAVPQNYVMPMEKRPGNVIPAWEAIPVVDLKGGNPNGEELATVVEQIIDAGKEFGFLQVINHGV
PENVINEMMRVAEEFFDMPIEEKLPYYSTDLSKLPRLHTSAPGKEHEEVSYWRDCLKLACYPTENFMHTWPEKPR
				</data>
				<hit pos="59" idx="2" pvalue="7.1e-21" match="+++ +++++ ++++++++++++ ++++++"/>
				<hit pos="104" idx="7" pvalue="2.0e-22" match="++  + ++ + +  ++++++++++++++++++++++++++"/>
			</seg>
			<seg start="151">
				<data>
KFREALLVYTMEVRGVALKLLKLICEGLRLDEGYFDGELSGGGLVTSVNHYVPCPDPSLTLGVPGHCDPNLITIL
LQGKVNGLQVLYKENWIGVEPIPGAFVVNFGEQLEIITNGMMKSAEHRAVTNKTASRTTIASFIAPTMDSLISPA
PALINEKNPPLYRSFLYKEFFASFITNIGDQEHVAEGFKNKTS*
				</data>
				<hit pos="158" idx="4" pvalue="8.2e-17" match=" ++++++++++++++++++++ ++++++"/>
				<hit pos="199" idx="1" pvalue="1.2e-25" match="+++ ++++++++++++ ++++++++++++"/>
				<hit pos="228" idx="6" pvalue="3.2e-08" match="  +++++++++"/>
				<hit pos="241" idx="0" pvalue="2.7e-25" match="++ +++++++++++++ ++++++++++++"/>
				<hit pos="270" idx="3" pvalue="2.1e-13" match=" +++++++++++++ ++"/>
				<hit pos="287" idx="8" pvalue="8.5e-11" match="+++++ +++++++++"/>
				<hit pos="302" idx="5" pvalue="9.0e-16" match="++++++++++++++ ++++++"/>
			</seg>
		</sequence>
		<sequence db="0" name="Aco010248.1" comment="" length="378">
			<score strand="both" combined_pvalue="3.05e-113" evalue="1.3e-111"/>
			<seg start="1">
				<data>
MAMDLEAEGEKKEEAAERQYMEGVKQLCESGIKKVPNKYILPASERPRVNGRRDTAAQNLSLKLPVIDLSLLHSK
				</data>
				<hit pos="11" idx="9" pvalue="1.3e-08" match="             +  + +++++ ++  ++ + ++++"/>
			</seg>
			<seg start="76">
				<data>
DHASVIQSLEKACEEYGFFQIVNHGIPIEVIRDMVGVVRRFFELPFEERSKYMSSDIRNPVRYGTSFNQMNDKVF
SWRDFLKLSCHPISSALPFWPSSPADLRDKALLYVKEMKSLFMDLMEAILETLGVNRGVLEEFRTGSHILVANCY
PVCPEPGLTLGMPPHSDYGFLTLLLQDDVEGLQIQHGDEWVTVEPVPDSLVVNIGDHFEIFSNGRYKSVLHRVLV
NPAKLRISVASLHSLPIERVVGPSPDLVDDDDNPRRYMDTDFASFLDYIASCESKHKNFLESRRLTPGKALPDSQ
				</data>
				<hit pos="85" idx="2" pvalue="1.3e-23" match=" ++++++++++++++++++++++++ +++"/>
				<hit pos="129" idx="7" pvalue="2.3e-24" match="+++ +++++++++++++++++++++++++++++++++   "/>
				<hit pos="183" idx="4" pvalue="2.3e-13" match=" ++++++ + + +++++ + ++ +++ +"/>
				<hit pos="223" idx="1" pvalue="1.8e-25" match="++++ ++++ +++++++++++++++++++"/>
				<hit pos="252" idx="6" pvalue="1.3e-09" match="++++++++ ++"/>
				<hit pos="265" idx="0" pvalue="6.6e-27" match="+++++++++++++++++++++ +++++++"/>
				<hit pos="294" idx="3" pvalue="3.9e-14" match="+++++++++++ +++++"/>
				<hit pos="311" idx="8" pvalue="1.6e-06" match="+ +  + ++++++ +"/>
				<hit pos="327" idx="5" pvalue="2.6e-09" match="+ ++++++++++++ ++ ++ "/>
			</seg>
		</sequence>
		<sequence db="0" name="Aco010214.1" comment="" length="368">
			<score strand="both" combined_pvalue="1.96e-112" evalue="8.2e-111"/>
			<seg start="76">
				<data>
FPVPSQERSQTLWRVALLQVVNHGVPEQLIEHMVGVSEELFNMPVEEKAKYYSDDPSIICRLGSSTPYDQNGIRY
WRDYLKLVCYPVEEFMHLWPQKPDKFREVLAKYIVEVRELADKLLRLIAEGLGLEQDYFSGGFSGGQTQMNVNYY
PPCPDPSLTLGLLPHCDRHLITLLVQGTAARGLQAKFEGKWIPVEPIRNAFVVNFGHQLEIITNGVLRSVEHRAV
TNTSVARLSIASLIMPKTDCLIAPAKSLINEHNPPKYKSFTFEEFLSAYNAAAANREGVLEYFKIEE*
				</data>
				<hit pos="84" idx="2" pvalue="1.5e-15" match="++  ++    +++++++++++++++ +++"/>
				<hit pos="128" idx="7" pvalue="8.4e-29" match="++++++++++++++ +++++++++++++++ +++++++++"/>
				<hit pos="182" idx="4" pvalue="1.0e-20" match="++++++++++ +++++++++++++++++"/>
				<hit pos="223" idx="1" pvalue="6.0e-26" match="+++++++++++++++ ++++ ++++++++"/>
				<hit pos="266" idx="0" pvalue="3.0e-23" match="+++++++ ++++++++ ++++++++++++"/>
				<hit pos="295" idx="3" pvalue="2.1e-14" match="+++++++++  ++++++"/>
				<hit pos="312" idx="8" pvalue="2.2e-08" match="+ ++++ +++++++ "/>
				<hit pos="327" idx="5" pvalue="4.3e-17" match=" ++++++++++++++++++++"/>
			</seg>
		</sequence>
		<sequence db="0" name="Aco008885.1" comment="" length="1074">
			<score strand="both" combined_pvalue="3.51e-111" evalue="1.5e-109"/>
			<seg start="1">
				<data>
MAAYSESERLAELRAFDATKAGVKGLVDAGFTTIPRFFVHPEVEPTSGSNLQVPVVDLGGVASGDPARRAAAAAA
				</data>
				<hit pos="10" idx="9" pvalue="7.8e-06" match="   ++        +  + + + ++++   + +  +  "/>
			</seg>
			<seg start="76">
				<data>
AGRAAEGLGLFHVVNHGVPQQVLDEMLERVRGFHEEGVDAKGEYYTRDLSRKVVYNCNFDLFRTQAANWRDTLSF
SMAPDPPRPEELPLACRDIAFKYASYVQKLGTVLLELLSESLGLNPDHLIKMECADGLRFFMHYYPACPEPHLTL
GTSKHSDSGFITILLQDSLGGLQVLRQNQWLDVPPVPGSFIVNMGDLLQLVSNDKLKSVEHRVVAKSSGPRISVA
				</data>
				<hit pos="77" idx="2" pvalue="3.0e-18" match="+++++  + ++++++++++++++++++ +"/>
				<hit pos="121" idx="7" pvalue="4.7e-20" match="+++ ++++ ++++++++ ++ +++++++ ++++++++++ "/>
				<hit pos="172" idx="4" pvalue="4.6e-17" match="++++ ++++++ ++++++++++++++++"/>
				<hit pos="213" idx="1" pvalue="2.4e-27" match="++++ ++++++++++++++++++++++++"/>
				<hit pos="242" idx="6" pvalue="1.4e-08" match="++ ++++++++"/>
				<hit pos="255" idx="0" pvalue="8.5e-24" match="+ ++++++++++++++++++ ++++++++"/>
				<hit pos="284" idx="3" pvalue="8.2e-14" match="+++++++ + +++++++"/>
			</seg>
			<seg start="301">
				<data>
GSFSTSHATSSRLYGPIKELTSHNNPPRYKEVTLKDFIAHYNHKGLNGKPALDHFKFMAAYSDSERLAELRAFDA
				</data>
				<hit pos="319" idx="5" pvalue="9.9e-13" match="++ +  +++++++++ +++++"/>
			</seg>
			<seg start="376">
				<data>
TKAGVKGLADAGFTSVPRFFVHPDPDLERTPRANLQVPVVDLGGVAADPARRAAAAAAAGGAAEALGLFHVVNHG
VPQQVLDEMLERVRGFHEEGVEVKGEYYTRDLSRKVVYNCNFDLFQTQAANWRDTLSFSMAPEPPRPEELPLACR
				</data>
				<hit pos="394" idx="8" pvalue="9.9e-07" match="+++++++++  ++  "/>
				<hit pos="435" idx="2" pvalue="1.4e-18" match="+++++  + ++++++++++++++++++ +"/>
				<hit pos="479" idx="7" pvalue="2.1e-21" match="+++ ++++ +++++++++++ +++++++ ++++++++++ "/>
			</seg>
			<seg start="526">
				<data>
DIAFKYASYVQKLGTVLLELLSESLGLNPDHLIKMECADGLRFFMHYYPACPEPHLTLGTSKHSDSGFITILLQD
SLGGLQVLRQNQWLDVPPVPGSFIVNIGDLLQLISNDKFKSVEHRVLANSSGPRISVACSFSTNRATSTRLYGPL
				</data>
				<hit pos="530" idx="4" pvalue="4.6e-17" match="++++ ++++++ ++++++++++++++++"/>
				<hit pos="571" idx="1" pvalue="2.4e-27" match="++++ ++++++++++++++++++++++++"/>
				<hit pos="600" idx="6" pvalue="1.4e-08" match="++ ++++++++"/>
				<hit pos="613" idx="0" pvalue="2.1e-26" match="+ ++++++++++++++++++ ++++++++"/>
				<hit pos="642" idx="3" pvalue="2.5e-15" match="+++++++++ +++++++"/>
			</seg>
			<seg start="676">
				<data>
NELTSHNNPPRYKEVTMTDFLAHFNRKGLDGRSALDHYKFMAAYSDSERLAELRAFDATKAGVKGLVDAGFTSIP
				</data>
				<hit pos="677" idx="5" pvalue="4.0e-13" match="++ +  +++++++++++++++"/>
			</seg>
			<seg start="751">
				<data>
RFFVHPDLDLERTPGANFRVPVVDLGGVAADPARRAAAAAEAGRAAEELGLFHVVNHGVPQQVLDEMLQRVRGFH
				</data>
				<hit pos="752" idx="8" pvalue="2.5e-07" match="+++++++++  ++  "/>
				<hit pos="793" idx="2" pvalue="2.4e-20" match="++++++ + ++++++++++++++++++ +"/>
			</seg>
			<seg start="826">
				<data>
EDGVEVKGEYYTRDQSRKVVYNSNFDLYQAPAANWRDTLFCSMAPEPPRPEELPLACRDITFKYTSYMQKLGTIL
LELLSEALGLNPNHLIEMECANGVSVLMHYYPACPEPHLTLGTSKHSDSSFITILLQDSLGGLQVLHQNQWLNIP
PVPGSLVVNVGDLLQLISNDKFKSVEHRVLAKSSGPRISVACFLSTYRATSTRLYGPLRELTSHNNPLRYKEVTM
KDFLTHYNRKGLDGRSALDHFRL*
				</data>
				<hit pos="837" idx="7" pvalue="3.3e-20" match="+++ ++++ +++++++++   ++++++++++++++++++ "/>
				<hit pos="888" idx="4" pvalue="9.3e-18" match="++++ +++++++++++++++++++++++"/>
				<hit pos="929" idx="1" pvalue="5.4e-27" match="++++ ++++++++++++++++++++++++"/>
				<hit pos="958" idx="6" pvalue="7.1e-09" match="++ ++++++++"/>
				<hit pos="971" idx="0" pvalue="5.4e-23" match="+  +++++++++++++++++ ++++++++"/>
				<hit pos="1000" idx="3" pvalue="1.5e-13" match="+++++++ + +++++++"/>
				<hit pos="1035" idx="5" pvalue="9.2e-12" match="++ +  ++ +++++++++++ "/>
			</seg>
		</sequence>
		<sequence db="0" name="Aco002754.1" comment="" length="370">
			<score strand="both" combined_pvalue="3.29e-108" evalue="1.4e-106"/>
			<seg start="76">
				<data>
QRSQVVRELGRACRDWGFFMVVNHGVCEGLTEAMKQTFAEFFDLTAEEKGEYEDDGVRVMSPIRVGTSFNTAVDK
VRYWRDYLKIIVHPVFHSPAKPPTFRDISQEYTTRMRALGTEILKGIWESLGLDGAGMTLALNLNSCFQILVANL
YPPCPQPELAMGLPPHSDYGLLTVLCQNGVDGLQVKHEGKWIPVKPRPNSFLVNIGDQMEIVSNGRYKSVLHRAV
LSGKSTRMSIVTLLAPSLETVVAPAPLLVSSKNPAAFRGMRFGDFIEYQQSNRLKDKSVLDLLRLNARE*
				</data>
				<hit pos="85" idx="2" pvalue="1.8e-22" match="+++++++++++++++++++++++ +++  "/>
				<hit pos="131" idx="7" pvalue="1.1e-21" match="+ + +++++ ++++++ ++++++++++++++++++++++ "/>
				<hit pos="181" idx="4" pvalue="3.2e-16" match="++++ ++++++++++ +++++++++  +"/>
				<hit pos="224" idx="1" pvalue="3.6e-26" match="+ +++++++++++++++++++++++++++"/>
				<hit pos="253" idx="6" pvalue="3.2e-08" match="+++ ++++++ "/>
				<hit pos="266" idx="0" pvalue="4.2e-27" match="++++++ ++++++++++++++++++++++"/>
				<hit pos="295" idx="3" pvalue="3.1e-11" match="++++++   +++++++ "/>
				<hit pos="312" idx="8" pvalue="6.9e-09" match="+ +++++++++++++"/>
				<hit pos="327" idx="5" pvalue="2.2e-11" match="++++ +++++++ + ++++++"/>
			</seg>
		</sequence>
		<sequence db="0" name="Aco015719.1" comment="" length="413">
			<score strand="both" combined_pvalue="3.91e-107" evalue="1.6e-105"/>
			<seg start="76">
				<data>
AAEAGEEELGVPSVDLGAFLSGAPGAAAEAAALVRWACERHGFFQVVNHGVPARLLAEAHRCAAAFFATPLPEKQ
				</data>
				<hit pos="110" idx="2" pvalue="9.3e-26" match="+++++++++++++++++++++++++++++"/>
			</seg>
			<seg start="151">
				<data>
RAQRRPGDSCGYASSFTGRFSEKLPWKETLSFRFSPANAAAAADDLVLKYFLCTLGHDYEHIGRVYQEYCEAMSR
LSLEIMEVLGLSLGVGPEHYRRFFEGNDSTMRLNYYPPCQRPELTLGTGPHCDPTSLTILHQDDVSGLQVYTAED
				</data>
				<hit pos="153" idx="7" pvalue="2.8e-08" match=" +++ + +++ +++  + ++ + +  ++ +++ +  +   "/>
				<hit pos="218" idx="4" pvalue="1.5e-15" match="+++++++++ ++++++++++++ +++++"/>
				<hit pos="259" idx="1" pvalue="5.0e-30" match="+++++++++++++++++++++++++++++"/>
				<hit pos="288" idx="6" pvalue="5.2e-09" match="++++++++  +"/>
			</seg>
			<seg start="301">
				<data>
ERWRTVRPRADAFVVNIGDTFMALSNGRYKSCLHRAVVNREAARKSLAFFLCPRMDRVVRPPPALVDGRNPRAYP
DFTWAALLEFTQKHYRADMKTLDAFSHWIQSTNKGVA*
				</data>
				<hit pos="303" idx="0" pvalue="1.6e-25" match="++++++  +++++++++++++++++++++"/>
				<hit pos="332" idx="3" pvalue="3.6e-13" match="+++++++++++++++++"/>
				<hit pos="349" idx="8" pvalue="1.8e-12" match="+++++++++++++++"/>
				<hit pos="364" idx="5" pvalue="1.1e-12" match="+++++ +++++++++++  ++"/>
			</seg>
		</sequence>
		<sequence db="0" name="Aco013972.1" comment="" length="384">
			<score strand="both" combined_pvalue="4.29e-100" evalue="1.8e-98"/>
			<seg start="76">
				<data>
EVVGECELPLIDLTSLRSERNGRERRACVEAMAKASSEWGFFQVVNHGISHELLKEMKQEQVKLFRLPFETKVES
				</data>
				<hit pos="108" idx="2" pvalue="6.3e-25" match="++++++++++++++++++++++ ++++++"/>
			</seg>
			<seg start="151">
				<data>
KLLNDSYRWGTPTATSAKQFSWSEAFHVPLAKISEDSNYEEFSSLREMMEKLAVAMSELARTLAGVLAENLGYSR
RSTFPENCDESTCFLRLNRYPPCPFAPGTFGLMPHTDSDFLTILYQDQVGGLQLMKDSKWVAVKPIPGALIVNIG
DLFQAWSNDIYKSVEHKVVANYRVERYSIAYFLCPSYDSTIGSCKEPSLYKKFTFGEYRKQVQDDVKNIGQKVGL
				</data>
				<hit pos="201" idx="4" pvalue="7.3e-14" match="+ ++++++++++++++++++++ ++   "/>
				<hit pos="243" idx="1" pvalue="4.5e-25" match="++++++++   ++++++++++++++++++"/>
				<hit pos="272" idx="6" pvalue="1.2e-11" match="+++++++ +++"/>
				<hit pos="285" idx="0" pvalue="2.0e-30" match="+++++++++++++++++++++++++++++"/>
				<hit pos="314" idx="3" pvalue="3.6e-13" match="+++ ++++   ++++++"/>
				<hit pos="340" idx="5" pvalue="2.2e-16" match="+++++++++++++++++++++"/>
			</seg>
		</sequence>
		<sequence db="0" name="Aco014061.1" comment="" length="815">
			<score strand="both" combined_pvalue="1.17e-96" evalue="4.9e-95"/>
			<seg start="76">
				<data>
VRRAAEDWGVMHIVNHGVAAEVVEAVRRVGKGFFDLPVERKERYANDWSAGRIAGYGSKLAENASGQREWEDYFF
HLVYPPEKADQSVWPAEPADYVEVTKEFAKQLRAVVSKMLAVLSQGLGLKEDRLEAELGGEADLLLQMKINYYPV
CPQPNLALGVEAHTDVSSLTFILHNMVPGLQLRAVVSKMLAVLSQGLGLKEDRLEAELGGEADLLLQMKINYYPV
CPQPNLALGVEAHTDVSSLTFILHNMVPGLQVYHDGRWVTAQCHPGSMIVHVGDALEILSNGAYKSVLHRGLVNR
EKVRISWAVFCEPPRDTVVLRPLPDLVSDGNPAKFPARTFAQHIEHKLFKKSQDQKKKNDNTTITPASAAAAAAV
FDAAVLSGAPTIPGEFVWPDDDKPAPGAAAELAVPVVDLGLALRGGAGAGDEELVRGACERHGFFHVANHGVDPE
LVAEAHRCAEGFFAKPLAEKLRARRAPGESCGYASSFTGRFREKLPWKETLSFRYSAAPSSSSSPSSSSSRANGV
				</data>
				<hit pos="77" idx="2" pvalue="1.4e-15" match="++++++++  +++++++ +++++ ++++ "/>
				<hit pos="122" idx="7" pvalue="4.8e-08" match="  +  ++ ++++ +    ++ + + ++++  +++ +   +"/>
				<hit pos="177" idx="4" pvalue="2.9e-14" match="+++++++++  +++ +++ +++++++++"/>
				<hit pos="221" idx="1" pvalue="5.4e-18" match="++++ ++++++++++ ++++ ++++  + "/>
				<hit pos="252" idx="4" pvalue="2.3e-09" match="  + +++++  +++ +++ +++++++++"/>
				<hit pos="296" idx="1" pvalue="5.4e-18" match="++++ ++++++++++ ++++ ++++  + "/>
				<hit pos="325" idx="6" pvalue="4.5e-08" match="+ + ++++ ++"/>
				<hit pos="338" idx="0" pvalue="2.4e-17" match="+++ +  +++ ++ +++ +++++++ +++"/>
				<hit pos="367" idx="3" pvalue="5.1e-12" match="++++ ++++++ +++++"/>
				<hit pos="384" idx="8" pvalue="3.2e-05" match="+++ ++ ++++  + "/>
				<hit pos="400" idx="5" pvalue="2.8e-10" match=" +++++++++++  +++ +++"/>
				<hit pos="438" idx="9" pvalue="3.0e-05" match="  +            +   +++ +++   + +  + +"/>
				<hit pos="506" idx="2" pvalue="5.2e-22" match="++++++++++++ ++++++++++++++++"/>
				<hit pos="549" idx="7" pvalue="3.2e-06" match=" +++   +++ +++  +  + + +  ++ ++    ++++ "/>
			</seg>
			<seg start="601">
				<data>
LDYFVDTLGEEHRHHGMVYHAYCEAMSRLSLDIMELLGLSLGVGRDCFRSYFQGNDSIMRLNYYPRCQRPELTLG
TGPHCDPTSLTILHQDDVGGLQVLADGQWLSVRPSTDAFIVNIGDTFMALSNGRYKSCLHRAVVNSETVRKSLAF
FLCPGPDKVVRPPPALVAPGEQRAYPDFTWPTLLEFTQKHYRADMRTLDAFSAWMLNNEGNAVK*
				</data>
				<hit pos="621" idx="4" pvalue="3.6e-13" match=" ++++++++ + ++++++++++ +++ +"/>
				<hit pos="662" idx="1" pvalue="2.2e-28" match="++++ ++++++++++++++++++++++++"/>
				<hit pos="691" idx="6" pvalue="1.5e-11" match="+++++++++ +"/>
				<hit pos="704" idx="0" pvalue="2.0e-24" match="+  +++  +++++++++++++++++++++"/>
				<hit pos="733" idx="3" pvalue="9.4e-13" match="+++++++++++ +++++"/>
				<hit pos="750" idx="8" pvalue="2.4e-11" match="+++++++++++++++"/>
				<hit pos="765" idx="5" pvalue="2.2e-08" match="+++ ++++++++++++   ++"/>
			</seg>
		</sequence>
		<sequence db="0" name="Aco004933.1" comment="" length="354">
			<score strand="both" combined_pvalue="4.44e-96" evalue="1.9e-94"/>
			<seg start="1">
				<data>
MVEVDPAFVQAPEHRPKSSIAAASGIPVIDLSPLLRSPIPSDLAGASPEAAAVVAEVAAACREWGFFQVVNHGVP
IEAVERAAAAERAFFASAPEEKRRVRRSEANPLGYYESEHTKNVRDWKEVFDFVVPEPAETPKVFGGSLVLKNRW
				</data>
				<hit pos="58" idx="2" pvalue="1.1e-24" match="+++++++++++++++++++++++++ ++ "/>
			</seg>
			<seg start="151">
				<data>
PQHPLGFREALEEYNKEVEKLAFKLLELIALSLNLPQKRLNGFFADQTSFIRLNHYPPCPYPDLALGVGRHKDAG
ALTILYQDAVGGLDVKRRSDGEWIRVKPIPNSFIINVGDIIQVWSNDRYESAEHRVSVNSEKDRFSIPFFFNPAS
YTNVKPLEELVDESNPAKYREYNWGEFFKTRKDSNFKKLEVENIQIYHFRNVV*
				</data>
				<hit pos="163" idx="4" pvalue="4.1e-17" match="++++++++++ ++++++++++ + ++++"/>
				<hit pos="204" idx="1" pvalue="4.0e-25" match="+++++++ ++++++++ ++++++++++++"/>
				<hit pos="233" idx="6" pvalue="1.7e-07" match="+ ++++ ++++"/>
				<hit pos="248" idx="0" pvalue="1.8e-26" match="++ ++++++++++++++++++++++++ +"/>
				<hit pos="277" idx="3" pvalue="5.6e-12" match=" ++++ +++++ ++++ "/>
				<hit pos="294" idx="8" pvalue="5.5e-09" match="+++++++ + +++++"/>
				<hit pos="309" idx="5" pvalue="3.5e-14" match="+++++ +++++++  ++++++"/>
			</seg>
		</sequence>
		<sequence db="0" name="Aco003285.1" comment="" length="649">
			<score strand="both" combined_pvalue="8.29e-95" evalue="3.5e-93"/>
			<seg start="1">
				<data>
MVIPVIDFSKLEGEERAETMAQIANGCEEWGFFQLVNHGIPVELLDRVKKVCAECYKLREEGFKESKPVQMLKEM
				</data>
				<hit pos="24" idx="2" pvalue="1.0e-21" match="+  ++++++++ ++++++ ++++++++++"/>
			</seg>
			<seg start="76">
				<data>
VDREGEGLAVNELDDMDWEDVFTLQDDNQWPSNPPEFKETMMEYRRELKKLAEKMLEIMEENLGLEKDIMKGAFT
				</data>
				<hit pos="118" idx="4" pvalue="6.6e-19" match="++ ++++++++++++++ ++++++++ +"/>
			</seg>
			<seg start="151">
				<data>
SGDDYAPFFGTKVSHYPPCPHPDLATGLRAHTDAGGVILLFQDDEVGGLQILKDGRWVDVQPLADAIVINTGDQI
EVISNGRYKSVWHRVLATRDGNRRSIASFYNPALEATIGPATNAAAAYPTFAFGDYMDVYVKQKFQAKQRRFDAM
				</data>
				<hit pos="164" idx="1" pvalue="5.1e-22" match=" +++++++++++ ++++++++++++++++"/>
				<hit pos="194" idx="6" pvalue="2.1e-11" match="+ +++++++++"/>
				<hit pos="207" idx="0" pvalue="9.3e-26" match="+++++++ ++++++ ++++++++++++++"/>
				<hit pos="236" idx="3" pvalue="1.2e-12" match="+++++++ +++++ +++"/>
				<hit pos="253" idx="8" pvalue="3.3e-11" match="+++++++++ +++++"/>
			</seg>
			<seg start="301">
				<data>
AKVPTPYLVIHCITETPKLLKEAPLHLSLTVFSLIMAIPVIDFSKLDGDERTQTLAQIANACEEWGFFQLVNHGI
PIELLEGVKKVCSECYKLREEEFRRSNPVVQLNKLADQEGEGHSFEKLDNVDWEDVFFLQDDNQWPSNPPEFKEI
				</data>
				<hit pos="359" idx="2" pvalue="8.3e-25" match="+ +++++++++ +++++++++++ +++++"/>
			</seg>
			<seg start="451">
				<data>
MKECRRELRNLAEKVMEVMEENLGLERGHIKKAFSGGGDYAPFFGTKVSHYPPCPRPDLANGLRAHTDAGGVILL
FQDDRVGGLQILKDGCWIDVQPITNTIVINTGDQIEVLSNGKYKSVLHRVLATRAGNRRSVASFYNPALKATIAP
				</data>
				<hit pos="453" idx="4" pvalue="2.6e-16" match="++ ++++ +++++++++ ++++++++++"/>
				<hit pos="499" idx="1" pvalue="1.9e-21" match=" +++++++++++ ++++++++++++++++"/>
				<hit pos="529" idx="6" pvalue="1.1e-12" match="+++++++++++"/>
				<hit pos="542" idx="0" pvalue="1.4e-25" match="+++++++ ++++++ ++++++++++++++"/>
				<hit pos="571" idx="3" pvalue="2.8e-12" match="+++++++ +++++ +++"/>
			</seg>
			<seg start="601">
				<data>
AIEGEGGRGLYPEFVFGDYMDFYVKQKFLPKEPRFEAMRAMKMKDGGK*
				</data>
				<hit pos="601" idx="5" pvalue="3.2e-10" match="++ ++++ ++++++ +++++ "/>
			</seg>
		</sequence>
		<sequence db="0" name="Aco001358.1" comment="" length="319">
			<score strand="both" combined_pvalue="1.30e-92" evalue="5.5e-91"/>
			<seg start="1">
				<data>
MESKFPIINMEKLEGEERAQAMELLRDACENWGFFEILNHGITREMMDEVERLTKDHYRRSREQRFEEFANKALE
DGTNGVDVSSNLDWESTFFVRHLPVSNISELSDLNDHYRNVMKEFAVELEKLAERLLDLLCENLGLEKGYLKKAF
				</data>
				<hit pos="26" idx="2" pvalue="2.6e-20" match="+++++ ++++ + ++++ +++++++++ +"/>
				<hit pos="66" idx="7" pvalue="1.7e-05" match=" ++  ++       +++++  +++  +++ + +++++ + "/>
				<hit pos="119" idx="4" pvalue="3.3e-19" match="++++++++++++++++++++++++++++"/>
			</seg>
			<seg start="151">
				<data>
CGSNGPTFGTKVSSYPPCPRPDLIKGLRAHTDAGGIILLFQDDRVSGLQLLKDGEWVDVPPTPYSIVVNLGDQLE
VITNGSYKSVMHRVVAQTDGNRMSIASFYNPGSDAVIFPAPDLVEKAAAEKDEVYPKFVFEDYMNLYVRQKFQAK
				</data>
				<hit pos="163" idx="1" pvalue="5.1e-22" match="  +++++++++  ++++++++++++++++"/>
				<hit pos="193" idx="6" pvalue="1.8e-10" match="+++++++ +++"/>
				<hit pos="206" idx="0" pvalue="1.4e-24" match="++++++++ ++++++++++++++++ +++"/>
				<hit pos="235" idx="3" pvalue="1.8e-13" match="+++++++ +++++++++"/>
				<hit pos="252" idx="8" pvalue="3.6e-13" match="+++++++++++ +++"/>
				<hit pos="270" idx="5" pvalue="9.0e-08" match="+    ++   ++++ +++++ "/>
			</seg>
		</sequence>
		<sequence db="0" name="Aco007710.1" comment="" length="344">
			<score strand="both" combined_pvalue="1.69e-91" evalue="7.1e-90"/>
			<seg start="1">
				<data>
MNNISAGTCEPPLIESYEALLLRGSESASPRTSFDGEVAEQCELPLIDLADLRRGGEARRACAGAMARAASEWGF
FQVANHGISARAFAEMRREQKLLFGAPFEAKVSSGVLNNSYRWGNPTATSVKQFLWSEAFHVSLAKIPHETCSYG
				</data>
				<hit pos="67" idx="2" pvalue="2.5e-22" match="++++++++++++ ++++++++ +++++++"/>
			</seg>
			<seg start="151">
				<data>
YGYGDSSSLGVAVDKLAAAMSALARTLAGVLAENLGYTGNGFPVNCDDKTCFLRLNRYPPCPFAPETFGLMPHTD
SDFLTVLHQDHIGGLHLMKDSEWVAVAPNPDVLVVNIGDLFQAWSNDTYKSVEHKVIANKKRERYSIAYFLCPSY
				</data>
				<hit pos="165" idx="4" pvalue="9.1e-15" match="+ + ++++++++++++++++++ +++ +"/>
				<hit pos="206" idx="1" pvalue="1.6e-24" match="++++++++   ++++++++++++++++++"/>
				<hit pos="235" idx="6" pvalue="4.2e-09" match="++++++  +++"/>
				<hit pos="248" idx="0" pvalue="3.9e-25" match="++++ ++++ +++++++++++++++++++"/>
				<hit pos="277" idx="3" pvalue="8.1e-15" match="+++ ++++++ ++++++"/>
			</seg>
			<seg start="301">
				<data>
DSPIGSCKKPSLYKDFTFGEFREQVQDDVKRFGYKVGLPRFLL*
				</data>
				<hit pos="303" idx="5" pvalue="4.2e-15" match=" ++++++++++++++++++++"/>
			</seg>
		</sequence>
		<sequence db="0" name="Aco009790.1" comment="" length="380">
			<score strand="both" combined_pvalue="2.76e-91" evalue="1.2e-89"/>
			<seg start="1">
				<data>
MPALSQSPHHFDLGSARDVPESHLWSDSADDHPVAGPADDAVPVVDVTAGDAAEVVGRACEEWGVFQATGHGLPA
HLLDRVEAQIRRLFALPAHDKLRAARSLDNVSGYGLVPISSFFSKLMWSEGFTIAGSPLDHARKLWPHDHRSFCD
				</data>
				<hit pos="57" idx="2" pvalue="4.5e-20" match="++++++++ +++++++ ++++++++++++"/>
			</seg>
			<seg start="151">
				<data>
VIEEYNKAMRDLAGRLLQLMLLSLGLAEEDVNWAGATGEFGDMSTVIQLNSYPACPDPDRAMGLAAHTDSSLFTI
LFQNRVSGLQVLRPTGRAGPAHWVTVRPIPGAFVVNVGDLLHILSNGRFKSVVHRAVVNRTAHRVSAGFFCGPPH
NIKVAPLEKLMEPTKGPAYRAVTWHEYLGLRRKLFDKALQSIKISEEKWEDHSNSSNNTNTNTNTNTNSSKASSV
				</data>
				<hit pos="154" idx="4" pvalue="1.3e-16" match="+++++++ +++++++++ +++++ ++ +"/>
				<hit pos="200" idx="1" pvalue="4.7e-23" match="+ ++ +++++ ++++++++++++++++++"/>
				<hit pos="229" idx="6" pvalue="4.2e-09" match="++++++++++ "/>
				<hit pos="248" idx="0" pvalue="2.2e-28" match="+++++++++++++++++++++++++++++"/>
				<hit pos="277" idx="3" pvalue="2.8e-12" match="+ +++++++++++++  "/>
				<hit pos="294" idx="8" pvalue="7.1e-10" match="++++++++ ++++++"/>
				<hit pos="309" idx="5" pvalue="2.0e-11" match=" ++++++ ++++ +++ +++ "/>
			</seg>
		</sequence>
		<sequence db="0" name="Aco014326.1" comment="" length="366">
			<score strand="both" combined_pvalue="9.33e-90" evalue="3.9e-88"/>
			<seg start="1">
				<data>
MPPHSEEPLPPYPNRVHHPEHFDFATAREVPDSHTWADLHDYPTAAPSGSPSAPNVIDLTHPDAVNLIARACEEW
GAFQLTGHGVPTGLLDHLEAQTRRLFQLSVEVKLKAARMADAVSGYGLARVNSFFAKFMWSEGFTISGSPADNAR
				</data>
				<hit pos="69" idx="2" pvalue="4.0e-20" match="++++++++ ++ ++++++ ++++++++++"/>
			</seg>
			<seg start="151">
				<data>
KLWPHDYRQFWHEYTRVMKELAGRLLHAMLLSLGLKEEDIDWAGPIRDLRDLSTVLHLNSYPPCPEPDRAIGLAA
HTDSSFFTILYQGGVNGLQVLGRASDDPSGPAQWVTVPPVPGAFVVNVGDLMHILSNGRFRSVRHRAVVNRTHHR
VSAAFFCGPPAHVKVSPVTKLAGNGVGRGLYRAVTWAEYLSLKGKLFNRALESIKVSEEDGNNTSV
				</data>
				<hit pos="163" idx="4" pvalue="1.0e-16" match="++++ +++++++++ ++ ++++++++ +"/>
				<hit pos="209" idx="1" pvalue="2.8e-25" match="+ ++++++++ ++++++++++++++++++"/>
				<hit pos="238" idx="6" pvalue="8.8e-08" match=" ++++++++ +"/>
				<hit pos="259" idx="0" pvalue="4.2e-27" match="+++++++++++++++++++++++++++++"/>
				<hit pos="288" idx="3" pvalue="6.4e-14" match="+++++++++++++++ +"/>
				<hit pos="305" idx="8" pvalue="8.0e-09" match="++++++ + ++++++"/>
				<hit pos="321" idx="5" pvalue="5.1e-10" match="+ +++ + ++++ ++++++++"/>
			</seg>
		</sequence>
		<sequence db="0" name="Aco014490.1" comment="" length="344">
			<score strand="both" combined_pvalue="6.91e-89" evalue="2.9e-87"/>
			<seg start="1">
				<data>
MDSDPPLLSTYRALFDARDRERIDPDAIALTAASDECELPLIDLDRLNVAGHDGRDATEKCKREIVEAASQWGFF
QVVNHGVSNELIARVREEQVSVFRRPFAKKATEQLLDFAPDSYRWGTPTASSPDQLSWSEAYHIPLTPSAAPGPT
				</data>
				<hit pos="66" idx="2" pvalue="5.1e-23" match="++++++++++++++++++ ++++++++++"/>
			</seg>
			<seg start="151">
				<data>
EGATRHIVEEFSTAMSRLAHKLAGILAEGLGEGDQGYIKEKCTCNTCYLRLNRYPPCPIRCGAFGLTPHTDSDFL
TILHQDHVGGLQLMQGKRWLTVKPNPHALIINIGDLFQAWSNNMYKSVEHRVMSNAKLERFSVAYFLCPSYDTVI
QSYAEPAIYRKFSFGEYREQIKEDVRLMGRKIGLTRFLAVQSL*
				</data>
				<hit pos="160" idx="4" pvalue="6.1e-15" match="++++++++++ +++++++++++ + + +"/>
				<hit pos="202" idx="1" pvalue="2.2e-24" match="+++++++  + ++++ +++++++++++++"/>
				<hit pos="231" idx="6" pvalue="9.9e-10" match="+++++++ +++"/>
				<hit pos="244" idx="0" pvalue="4.9e-27" match="+ +++++++++++++++++++++++++++"/>
				<hit pos="273" idx="3" pvalue="4.5e-13" match="++++++ +++ ++++++"/>
				<hit pos="299" idx="5" pvalue="2.4e-11" match=" + +  +++ ++++ ++++++"/>
			</seg>
		</sequence>
		<sequence db="0" name="Aco016834.1" comment="" length="722">
			<score strand="both" combined_pvalue="2.93e-88" evalue="1.2e-86"/>
			<seg start="1">
				<data>
MNFHIKLREGNKLNNRSEDMELGMENGASYKEQEEEEEEEEEGLGWGKSLPVQSVQELVRRDPSSVPERYIRDHA
ERPKDRGVVSAITPDIPIINHGVEEDLLCRIRKAMGGFFNLSYVEKKKYAMAPNDVHGYGQIFVVSEEQKLDWSD
LLYIIVEPTEQRRMKYWPIIVPDFKDAVDMYSTKIKRIAEELLGNISLLMNMKRDELLAMHGTWKLSMRMNYYPP
CSRPDDVLGVSPHSDGSSITILLQEDDIPGLQIKYKGEWIPVKPIPNALVINIGDSLEALSNGMYESIEHRALTN
KDSARMSLATFVNPDENADIGPVDQMIDEIHRPRMYKTVKNIDFLRHFFSKKLEGKTSTHLREGNKLNNRSEDME
				</data>
				<hit pos="42" idx="9" pvalue="2.7e-07" match="         ++  ++ +  +  ++++++++    +++"/>
				<hit pos="82" idx="2" pvalue="4.6e-06" match="+  ++      ++++++ + ++ + ++++"/>
				<hit pos="125" idx="7" pvalue="5.6e-20" match="++++++ +++++++ +++++ +++++ +++++ +++++ +"/>
				<hit pos="180" idx="4" pvalue="3.4e-12" match="+++++ +++++++++ +++ + ++++ +"/>
				<hit pos="221" idx="1" pvalue="3.2e-25" match="++++++ +++  ++++++++ ++++++++"/>
				<hit pos="251" idx="6" pvalue="7.1e-09" match="+++ +++++++"/>
				<hit pos="264" idx="0" pvalue="3.6e-26" match="+++++++++++++++++ +++++++++ +"/>
				<hit pos="293" idx="3" pvalue="1.3e-13" match="+++++++++++++++++"/>
				<hit pos="310" idx="8" pvalue="6.0e-09" match="++++++ ++ ++++ "/>
				<hit pos="326" idx="5" pvalue="3.4e-09" match="++++ ++++++++++  ++++"/>
			</seg>
			<seg start="376">
				<data>
LGMENGASYKEQEEEEEEEEGLGWGKSLPVQSVQELVRRDPSSVPERYIRDHAERPKDRGVVSAITPDIPIINHG
VEEDLLCRIRKAMGGFFNLSYEEKKKHAMAPNDVHGYGQAFVVSEEQKLDWNDLLYIIVEPTEQRRMKYWPIIVP
				</data>
				<hit pos="395" idx="9" pvalue="2.7e-07" match="         ++  ++ +  +  ++++++++    +++"/>
				<hit pos="435" idx="2" pvalue="4.6e-06" match="+  ++      ++++++ + ++ + ++++"/>
				<hit pos="478" idx="7" pvalue="4.6e-19" match="++++++ +++++ + +++++ +++ + +++++ +++++ +"/>
			</seg>
			<seg start="526">
				<data>
DFKDAVDMYSTKIKRIAEELLGNISLLMNMKRDELLAMHGTWKLSMRMNYYPPCSRPDDVLGVSPHSDGSSITIL
LQEDDIPGLQIKYKGEWIPVKPIPNALVINIGDSLEAWSNGMYESIEHRALTNKDSARMSLATFVNPDENADIGP
VDQMIDEIHRPRMYKTIKHIDFLRHFFSKKLEGKTHTHYSNSLFLS*
				</data>
				<hit pos="533" idx="4" pvalue="3.4e-12" match="+++++ +++++++++ +++ + ++++ +"/>
				<hit pos="574" idx="1" pvalue="3.2e-25" match="++++++ +++  ++++++++ ++++++++"/>
				<hit pos="604" idx="6" pvalue="7.1e-09" match="+++ +++++++"/>
				<hit pos="617" idx="0" pvalue="5.7e-27" match="+++++++++++++++++ +++++++++ +"/>
				<hit pos="646" idx="3" pvalue="1.3e-13" match="+++++++++++++++++"/>
				<hit pos="663" idx="8" pvalue="6.0e-09" match="++++++ ++ ++++ "/>
				<hit pos="679" idx="5" pvalue="6.4e-10" match="++++ +++++++++++ ++++"/>
			</seg>
		</sequence>
		<sequence db="0" name="Aco003280.1" comment="" length="365">
			<score strand="both" combined_pvalue="4.11e-88" evalue="1.7e-86"/>
			<seg start="1">
				<data>
MALDAEKGARHYIFDSSVLSAQTSIPAQFVWPEDERVRSVDELDAPVIDLRSFFSTDAAATRAAADAIRAACTSH
GFFQVVNHGVDASLCRDALHCAAEFFRLPLVAKLRAQQRPGSLWGYSGAHANRFAAKLPWKECVSFHSDASAVDY
				</data>
				<hit pos="69" idx="2" pvalue="9.3e-22" match="++++  +++++++++++++ +++++++++"/>
			</seg>
			<seg start="151">
				<data>
LASTLGNDFQPMGLVCERYSEAMKKLTLSIMELLGVSLGLERERRYYREFFEDMEYIMRCNYYPPCPEPDLAQGT
GPHRDPVAVTILAQDDDVEGLEVFAEGTWRSIRPIPGALVVNIGDTFMALSNGIYKSCLHRAVVNRVHERRSIAF
FVCPRGDKVVRAPEELVGPGHGPREYPDFTWAELVGFTQSRHRVDQKTLQCFVHHLQSTPDSSA*
				</data>
				<hit pos="168" idx="4" pvalue="6.7e-15" match=" ++++++++ + ++++++ ++++++++ "/>
				<hit pos="211" idx="1" pvalue="1.3e-24" match="++++++++++++ +++++ ++ +++++ +"/>
				<hit pos="241" idx="6" pvalue="7.5e-08" match="+++++++++  "/>
				<hit pos="254" idx="0" pvalue="1.1e-25" match="++ ++++++++++++++++++++++++++"/>
				<hit pos="283" idx="3" pvalue="5.0e-14" match="+++++++++ +++ +++"/>
				<hit pos="300" idx="8" pvalue="2.8e-09" match="++++++++++++ ++"/>
				<hit pos="316" idx="5" pvalue="1.6e-09" match="+ + +++++ ++++++++ + "/>
			</seg>
		</sequence>
		<sequence db="0" name="Aco011531.1" comment="" length="356">
			<score strand="both" combined_pvalue="5.43e-85" evalue="2.3e-83"/>
			<seg start="1">
				<data>
MGEETGRKHAVVQQLAADGRDPPSRYVAREEDRPIGDSSSPAPPRSGVPVVDLRRVSGSDGGDEADKLRAALRSW
GLFLATGHEIPEALLDEVMNVSRAFFCLPIEEKQKYTNLIDGKEFKLEGYGNDRVASDDQILDWSDRLYLLVQPE
GQRNLALWPETPASFREVLHEFTTQCKRVANHILRAMAELLELDEDYFVSQFDEKAITFARFNYYPQCSRPDLVF
GIKPHSDGSVMTILLPDKDVGGLQVLRDGEWVDVPTIPHTLLVNLGDGMEIMSNGTFKSPVHRVVTNAGKERLSV
AMFYALDPERELGPAAGLIDEERPRLYKTVKTKDYLAVLFETFAKGKRAIDWAKV*
				</data>
				<hit pos="69" idx="2" pvalue="4.4e-16" match="+++ + ++ + ++++ ++++++++++ ++"/>
				<hit pos="116" idx="7" pvalue="1.8e-08" match="     + ++++     + ++++++++ +++ + ++ ++  "/>
				<hit pos="171" idx="4" pvalue="4.5e-16" match="+++++++++++ +++++++ + ++++++"/>
				<hit pos="213" idx="1" pvalue="3.8e-22" match="++++ + ++++ ++ +++++ ++++++++"/>
				<hit pos="243" idx="6" pvalue="4.7e-10" match=" ++++++++++"/>
				<hit pos="256" idx="0" pvalue="5.4e-23" match="+++++ +++++++++++ +++++++++++"/>
				<hit pos="285" idx="3" pvalue="1.7e-12" match="  +++++++ +++++++"/>
				<hit pos="302" idx="8" pvalue="5.3e-08" match="++++ ++++ ++++ "/>
				<hit pos="317" idx="5" pvalue="8.1e-13" match=" ++++++++++++++ +++++"/>
			</seg>
		</sequence>
		<sequence db="0" name="Aco015240.1" comment="" length="295">
			<score strand="both" combined_pvalue="2.83e-77" evalue="1.2e-75"/>
			<seg start="1">
				<data>
MEIPAINLEELEGEKRSTTMSLLHDACGKWGFFWVENHGVDEELMEKVKALVNKHYEEMMKETFYGSDVARTFGG
				</data>
				<hit pos="24" idx="2" pvalue="8.3e-22" match="++++ +++++++ ++++++++++++++ +"/>
			</seg>
			<seg start="76">
				<data>
AVAEASNIDWESSFFYRHQPDSNLSDLPELLREAMNQFVKQLINLAERLAELMSENLGLEKDYIKKTFSEPYVGT
				</data>
				<hit pos="89" idx="8" pvalue="6.8e-05" match="+++   +++ ++ ++"/>
				<hit pos="112" idx="4" pvalue="2.2e-18" match="+++++++ ++++++++++++++++++++"/>
			</seg>
			<seg start="151">
				<data>
KVAKYPKCSNPEVVLGLRSHTDAGGIILLLQDDIVPGLEFMKDGEWVPIPPTKGNRLFVNLGDQIEVVSNGIYKS
				</data>
				<hit pos="153" idx="1" pvalue="9.4e-20" match="  ++++  ++  +++++++++++++++++"/>
				<hit pos="183" idx="6" pvalue="4.1e-08" match="+ + +++ +++"/>
				<hit pos="197" idx="0" pvalue="1.8e-16" match="  + +   + +++++++++++++++++++"/>
			</seg>
			<seg start="226">
				<data>
IRHRVLADKNGSRLSMATFYNPGGDAIISPAPKLVYPSQYRFQDYLDYYFTTKFSDKAARFQSVKEMLV*
				</data>
				<hit pos="226" idx="3" pvalue="8.4e-13" match="+++++++ +++++++++"/>
				<hit pos="243" idx="8" pvalue="1.6e-14" match="+++++++++++++++"/>
			</seg>
		</sequence>
		<sequence db="0" name="Aco024395.1" comment="" length="294">
			<score strand="both" combined_pvalue="4.19e-76" evalue="1.8e-74"/>
			<seg start="1">
				<data>
MVAIPVVDLAAEGHGQLLLDACRWPGCFRVVNHGIPAALQAEMKAAVRSLFDLPADVKLRNADVIAGSGYMCPTT
				</data>
				<hit pos="19" idx="2" pvalue="5.2e-22" match=" +++++ +++ ++++++++++++++++++"/>
			</seg>
			<seg start="76">
				<data>
VNPLYEAFGLYDAASPADVDAFCSCLDAPPHHRETIRFYASHLHPLVASIASKIAESLGLVGYSFSDWPCQFRMN
RYNFTPETVGSSGVQIHTDSGFLTVLQEDESVGGLEVMDANGTFVAVDPLPGSLLVNLGDVAKVWSNGILHNVKH
RVLCKEAATRISIALFLLAPKDDKVEAPAELVGPKIPRLYRSFYYEDYRKLRFSSELQAGEALSLLAA*
				</data>
				<hit pos="113" idx="4" pvalue="1.1e-12" match=" ++++++ +   ++ ++++++++ +  +"/>
				<hit pos="150" idx="1" pvalue="2.9e-18" match="++++  +++    ++++++++++++++++"/>
				<hit pos="180" idx="6" pvalue="1.0e-07" match=" ++++++++ +"/>
				<hit pos="194" idx="0" pvalue="1.0e-18" match=" ++++++++++++++++  ++++++++++"/>
				<hit pos="223" idx="3" pvalue="1.5e-13" match="+++++++  ++++++++"/>
				<hit pos="255" idx="5" pvalue="4.5e-16" match="+++++++++++++++++++++"/>
			</seg>
		</sequence>
		<sequence db="0" name="Aco011056.1" comment="" length="326">
			<score strand="both" combined_pvalue="2.91e-75" evalue="1.2e-73"/>
			<seg start="1">
				<data>
MASASPDPSYPPLFRGPNNHRVTPPTPRRGPTTAHEPSSELPVLDLENLGPAQLAGACAEWGLFRAANHGVPAAL
AAELRRAAAALLALPFEAKDAAAPAYFWGSPAGPIRVKNLNWVEGFHVSLARCGDAAISGREFSLFRDLVNQYCK
HMARIARTIFDAMAIDLKLTGDQSSSYLSEHDGTFRVYRYPRRPENCDNLGMEAHTDSSVLSILNEDDVGGLQIL
HRGEWLDVKPIADTLIVNLGDMMQAISSDRYKSVEHRVVASPFTERKSLCYFAFPVEDSVIISSKYKPFTYREFK
AQVEEDIKATGAKVGLSRFRLSASN*
				</data>
				<hit pos="13" idx="8" pvalue="2.8e-07" match=" + +++++++  + +"/>
				<hit pos="55" idx="2" pvalue="3.6e-20" match="++++++++ + + ++++++++ +++++++"/>
				<hit pos="147" idx="4" pvalue="2.9e-14" match="++++++ ++++++++++++ ++++++  "/>
				<hit pos="188" idx="1" pvalue="2.9e-16" match=" +++  ++ +  +++ ++++++++ ++ +"/>
				<hit pos="217" idx="6" pvalue="8.4e-12" match="+++++++++++"/>
				<hit pos="230" idx="0" pvalue="1.4e-23" match="+ +++++ +++++++++++++++ +++++"/>
				<hit pos="259" idx="3" pvalue="7.4e-12" match="+++++++ + +++++++"/>
				<hit pos="281" idx="5" pvalue="7.4e-10" match="  ++  + ++++++++ ++++"/>
			</seg>
		</sequence>
		<sequence db="0" name="Aco000319.1" comment="" length="192">
			<score strand="both" combined_pvalue="1.98e-73" evalue="8.3e-72"/>
			<seg start="1">
				<data>
MHRDIVVEYSNSMKELAQKLLHLISRSLDLPPSYIEEAVGEVYQNITISYYSPCPQPELALGLQAHSDMGTVTLL
IQDDVGGLEVLKDGEWVIMQPLPDAIVVILADQMEIISNGEYRSAQHRAIVNSNRARLSVATFYDPSKARKIYPA
PQLINEHRPAKYREVLYGDYVSSWYSKGPEGKRNIDALLIQ*
				</data>
				<hit pos="8" idx="4" pvalue="8.7e-14" match="++++ +++++ +++ +++ ++ + + ++"/>
				<hit pos="49" idx="1" pvalue="2.2e-24" match=" ++ +++++++++++++++++++++++++"/>
				<hit pos="78" idx="6" pvalue="4.1e-11" match="+++++++++++"/>
				<hit pos="91" idx="0" pvalue="1.9e-20" match="+++ +++++++++ + +++++++++ +++"/>
				<hit pos="120" idx="3" pvalue="8.4e-13" match=" +++++++++ ++++++"/>
				<hit pos="137" idx="8" pvalue="1.1e-10" match="+++ ++  +++ +++"/>
				<hit pos="152" idx="5" pvalue="9.8e-15" match="++++++++++++++ ++++++"/>
			</seg>
		</sequence>
		<sequence db="0" name="Aco002015.1" comment="" length="294">
			<score strand="both" combined_pvalue="3.68e-73" evalue="1.5e-71"/>
			<seg start="1">
				<data>
MVVIPVVDLAAEGRGQLLLDACRQPGCFRVVNHGIPAALQAEMKAAVRSLFELPDDVKLRNDHVIAGSGYVGPTI
				</data>
				<hit pos="19" idx="2" pvalue="5.2e-22" match=" +++++ +++ ++++++++++++++++++"/>
			</seg>
			<seg start="76">
				<data>
VNPLYEAFGLYDAASPADVDAFCSCLDAPPHLRETIRLYASHLHPLVANIASKIAESLGLVGCSFSDWPCQFRMN
RYNFAPETVGSSGVQIHTDSGFLTVLQEDESVGGLEVMDANGTFAAVDPLPGSLLVNLGDVAKAWSNGMLHNVKH
RVLCKEAATRISIALFLLAPKDGKVEAPAELVGSKIPRLYRSFYYEDYRKLRFSSGLRAGEALSLLAA*
				</data>
				<hit pos="113" idx="4" pvalue="6.5e-13" match=" ++++++ +   ++ ++++++++ ++ +"/>
				<hit pos="150" idx="1" pvalue="4.2e-18" match="++++  +++    ++++++++++++++++"/>
				<hit pos="180" idx="6" pvalue="1.0e-07" match=" ++++++++ +"/>
				<hit pos="194" idx="0" pvalue="7.2e-18" match="  +++++++++++++++  ++++++++++"/>
				<hit pos="223" idx="3" pvalue="1.5e-13" match="+++++++  ++++++++"/>
				<hit pos="255" idx="5" pvalue="2.2e-15" match="++++ ++++++++++++++++"/>
			</seg>
		</sequence>
		<sequence db="0" name="Aco011869.1" comment="" length="179">
			<score strand="both" combined_pvalue="3.28e-70" evalue="1.4e-68"/>
			<seg start="1">
				<data>
MRERSHLGLERDHMVKAMGKQAQHMAINYYPPCPQPELTYGLPGHKDPNAITVLLPDSVSGLQVLRSQKWVAVEP
VPNALIINMGDQIQASNMDMNSLHQTFVPFCDEANTNKAFLSVLSNDRYKSVLHRVIVNTKSERISVPTFYCPSP
DALIEPAEALVDDDHPLRYRSFTYGEYYE
				</data>
				<hit pos="28" idx="1" pvalue="2.4e-27" match="++++++++++++++++ ++++++++++++"/>
				<hit pos="57" idx="6" pvalue="2.8e-09" match="++++++++++ "/>
				<hit pos="70" idx="0" pvalue="2.6e-20" match="+++++++++++++++++++++   +++  "/>
				<hit pos="127" idx="3" pvalue="7.1e-15" match="++++++++++++++++ "/>
				<hit pos="144" idx="8" pvalue="2.1e-13" match="+++++++++++++++"/>
				<hit pos="159" idx="5" pvalue="3.4e-16" match="++++++++ ++++++++++++"/>
			</seg>
		</sequence>
		<sequence db="0" name="Aco018609.1" comment="" length="256">
			<score strand="both" combined_pvalue="5.93e-70" evalue="2.5e-68"/>
			<seg start="1">
				<data>
MLLQGEAVQDWREIVTFFSYPVRARDYSRWPDKPEGWRAVVESYSEKLMGLACKLLGVLSEAMGLDREALTSACV
				</data>
				<hit pos="43" idx="4" pvalue="6.9e-16" match=" +++++++++++++++++++++++++ +"/>
			</seg>
			<seg start="76">
				<data>
DMDQKVVVNFYPKCPQPDLTLGLKRHTDPGTITLLLQDQVGGLQATKDGGKTWITVQPVEGAFVVNLGDHGHYLS
NGRFKNADHQAVVNSNCSRLSIATFQNPAPEAIVYPLAIREGEEPVLDEPITFAEMYRRKMSRDLELARLKKLAK
				</data>
				<hit pos="84" idx="1" pvalue="5.6e-29" match="++++++++++++++++ ++++++++++++"/>
				<hit pos="113" idx="6" pvalue="1.8e-09" match="+++++++  ++"/>
				<hit pos="128" idx="0" pvalue="2.3e-22" match="+++++++ ++++++++++ + ++++++++"/>
				<hit pos="157" idx="3" pvalue="4.2e-12" match="  + +++++++++++++"/>
				<hit pos="188" idx="5" pvalue="1.8e-08" match="++ +++++ +  +++++++++"/>
			</seg>
		</sequence>
		<sequence db="0" name="Aco010030.1" comment="" length="364">
			<score strand="both" combined_pvalue="2.88e-69" evalue="1.2e-67"/>
			<seg start="1">
				<data>
MHRFCSHSPPISSPFLCFSPVFPLFPSFTSTTTMVVLAHGELEQISLPVVHKPTNFFSDVPVIDLSDPESKARLI
GACEELGFFKVTNHGIPMELMAKLEDEALRFFSLPQVEKELSASSPGPFGYGSKKIGGNGDLGWVEYILLEITSK
				</data>
				<hit pos="75" idx="2" pvalue="1.3e-21" match="++++++ +++ ++++++++++++++++++"/>
			</seg>
			<seg start="151">
				<data>
PISHSSLSFLKEPSASLFCSVLNEYITAVRKLACEVLELMAESLKIQPKNVFSKLVTDSESDSMLRLNHYPPCPH
LQGLDCGLTGFGEHTDPQIISLLRSNNTSGLEISLRDGSWVSVPPDQSSFFINVGDSLQVLTNGRFRSVKHRVLA
NSAQSRVSMIYFGGPSPRERLAPLPLLIEEGKQSLYREFTWCEYKRSAYKTRLSDNRLGQFEM*
				</data>
				<hit pos="174" idx="4" pvalue="2.0e-17" match="++++++++++++++++++++++++++++"/>
				<hit pos="222" idx="1" pvalue="3.5e-05" match=" +       +   + + ++++  + ++  "/>
				<hit pos="251" idx="6" pvalue="4.4e-06" match="++++++++  +"/>
				<hit pos="265" idx="0" pvalue="9.1e-22" match="++ +++   ++++++++ +++++++++++"/>
				<hit pos="294" idx="3" pvalue="1.0e-13" match="++++++++++++++++ "/>
				<hit pos="311" idx="8" pvalue="2.7e-08" match="++ ++++  ++++++"/>
				<hit pos="326" idx="5" pvalue="2.5e-14" match="+++++++++++++++++++++"/>
			</seg>
		</sequence>
		<sequence db="0" name="Aco018084.1" comment="" length="309">
			<score strand="both" combined_pvalue="7.39e-67" evalue="3.1e-65"/>
			<seg start="1">
				<data>
MVVLAEPGADQISVVRSPKPTPYFSAIPVVDLAAPGSAEAVVGACEEFGFFKVTNHGIAAELIDRLEAVAVDRAR
				</data>
				<hit pos="42" idx="2" pvalue="3.6e-22" match="++++++++++ ++++++ +++++++++++"/>
			</seg>
			<seg start="76">
				<data>
ANGDVGWLEYLLLAIGSASAGSPSSIAFLRESSSLAFRSALGEYVAAVEKLACDVLERMAEGLKIEPRNAFSRLI
				</data>
				<hit pos="118" idx="4" pvalue="2.0e-14" match="+++ +++++++ +++ +++++++++ + "/>
			</seg>
			<seg start="151">
				<data>
TDEDSDQFFRVNHYPPCPLLNGFGCSLTGFGEHTDPQILSLLRSNNTAGLQIALRDGRWVAVPSDRDSFFINVGD
ALQVMTNGRFRSVRHRVLADGLKSRVSMIFFGGPPLSQRIAPLPQLMREGEQSLYKEFTWGEYKKAAYNSRLADN
				</data>
				<hit pos="166" idx="1" pvalue="4.6e-05" match=" +     + +   + + ++++  + ++  "/>
				<hit pos="195" idx="6" pvalue="1.7e-06" match="+++ ++++  +"/>
				<hit pos="209" idx="0" pvalue="1.1e-21" match="+++++   +++++++++ +++++++++++"/>
				<hit pos="238" idx="3" pvalue="3.4e-11" match="+++++++   ++++++ "/>
				<hit pos="255" idx="8" pvalue="9.1e-10" match="++ ++++ +++++++"/>
				<hit pos="270" idx="5" pvalue="6.8e-15" match="+++ +++++++++++++++++"/>
			</seg>
		</sequence>
		<sequence db="0" name="Aco002580.1" comment="" length="339">
			<score strand="both" combined_pvalue="6.70e-66" evalue="2.8e-64"/>
			<seg start="1">
				<data>
MVVASASPLIHDKVIQSFFIPVIDLSQQRSLRTELVVKSCEKLGFFKVINHGVPLNLSLKMEAAAVEFFALPGGE
				</data>
				<hit pos="37" idx="2" pvalue="3.0e-18" match="++ +++ +++ +++++++ ++  ++++++"/>
			</seg>
			<seg start="76">
				<data>
KQRAGPSSPLGYGSKSIGLKGDTGEVEYLLLPANPSSLSHRAWTISREGPEKFSCAANKYVEAVRKLACEILELL
GEGLGLKDTEVFSRMIRDRESDSLLRLNHYLPCSSREENDKNRVGFGEHTDPQIITLLRSNGVEGLQILPPFSSG
				</data>
				<hit pos="134" idx="4" pvalue="4.9e-18" match="++++++++++++++++++++++++ + +"/>
				<hit pos="182" idx="1" pvalue="6.0e-06" match=" +           + + ++++  ++++  "/>
				<hit pos="211" idx="6" pvalue="9.6e-08" match="+++++++++  "/>
			</seg>
			<seg start="226">
				<data>
EAAWFPVSPDPTAFFVLVGDALQAMTNGRLVSVRHRAIVHPYSSRLSMVYFAAPSLHSCLAPIPEMVTVQRPRCY
KSFTWGDYKKAMYSLRLGHNRLDLFRVDANEDNIKPLI*
				</data>
				<hit pos="229" idx="0" pvalue="1.3e-18" match="++++ + + ++++ +++ +++++++++ +"/>
				<hit pos="258" idx="3" pvalue="1.8e-11" match="+++++++ + ++++++ "/>
				<hit pos="275" idx="8" pvalue="1.4e-08" match="++ ++++++++++ +"/>
				<hit pos="290" idx="5" pvalue="2.2e-16" match="++++ ++++++++++++++++"/>
			</seg>
		</sequence>
		<sequence db="0" name="Aco024193.1" comment="" length="319">
			<score strand="both" combined_pvalue="2.20e-64" evalue="9.2e-63"/>
			<seg start="76">
				<data>
LSGFAGGDAAATARAAAQVRAACGAHGFFHVIGHGVDACLARDALSCMAGFFALPRARKLRGRGRGSRSAGSAMW
				</data>
				<hit pos="95" idx="2" pvalue="3.7e-18" match="++++  +++++++++++++++ ++++ ++"/>
				<hit pos="126" idx="8" pvalue="7.2e-05" match="++  ++  ++ +   "/>
			</seg>
			<seg start="151">
				<data>
GYAGAHAERFTCMLPWKETLSFGYRELGGDRGVVDYFTSNLGEEFESMGWIYQKYCKAMKDLSLTVMELLAVSLG
VERSHYRDFFEDSSSIMRLNYYPPCQEPELTLGTGPHCDPTALTILHQDDVGGLEVFADGRWRPVRPVDGALVVN
IGDTFMVCDQRFFFTFLR*
				</data>
				<hit pos="204" idx="4" pvalue="2.6e-16" match="+++++++ + ++++++++ +++ ++ ++"/>
				<hit pos="245" idx="1" pvalue="1.5e-30" match="+++++++++++++++++++++++++++++"/>
				<hit pos="274" idx="6" pvalue="2.5e-09" match="+++++++++ +"/>
				<hit pos="287" idx="0" pvalue="2.2e-17" match="+++++++ ++++++++++++++    + +"/>
			</seg>
		</sequence>
		<sequence db="0" name="Aco002683.1" comment="" length="167">
			<score strand="both" combined_pvalue="4.90e-64" evalue="2.1e-62"/>
			<seg start="1">
				<data>
MDKIFEYLSVGLGLEKHVLKEACGGEELRLLAKINYYPPCPRPDLALGVAPHTDMSTLTLLVPNDVPGLQVFKDD
				</data>
				<hit pos="35" idx="1" pvalue="1.9e-26" match="+++++++++++++++++++++++++++++"/>
				<hit pos="64" idx="6" pvalue="2.4e-10" match="+++ +++++++"/>
			</seg>
			<seg start="76">
				<data>
HWFDAKYVPDAIIVHIGDQLEILSNGKYKSVLHRTTVNKEKVRISWPVFCEPPGELAIGPLPQLVDNENPGKYKT
KKFKDYQYCKINKLPQ*
				</data>
				<hit pos="77" idx="0" pvalue="5.4e-23" match="+++ + +++++++ +++++++++++++++"/>
				<hit pos="106" idx="3" pvalue="7.4e-12" match="++++  +++++ ++++ "/>
				<hit pos="123" idx="8" pvalue="1.0e-10" match="+++ +++++ +++++"/>
				<hit pos="138" idx="5" pvalue="1.3e-12" match="++++ ++++++++ +++++  "/>
			</seg>
		</sequence>
		<sequence db="0" name="Aco008884.1" comment="" length="151">
			<score strand="both" combined_pvalue="5.71e-63" evalue="2.4e-61"/>
			<seg start="1">
				<data>
MLLSANYYPPCPEPNLTLGTSKHSDPDFLTILVQDQVGGLRVLYQQHWIDVPPVAGALLVNIGDLLQLMTNDKFK
SVEHRVLANKIDPRVSVACFFTMHLHQSSLLYGPIKELLSDENPPVYKDILLTDFVSHYDSKGLDGRSALSYFRL
				</data>
				<hit pos="6" idx="1" pvalue="1.2e-29" match="+++++++++++++++++++++++++++++"/>
				<hit pos="35" idx="6" pvalue="1.7e-08" match="++++++ ++++"/>
				<hit pos="48" idx="0" pvalue="8.4e-25" match="+++++++ ++++++++++++ ++++++++"/>
				<hit pos="77" idx="3" pvalue="1.8e-14" match="+++++++++  ++++++"/>
				<hit pos="112" idx="5" pvalue="2.0e-11" match="+++++++++ ++++  +++++"/>
			</seg>
		</sequence>
		<sequence db="0" name="Aco000404.1" comment="" length="330">
			<score strand="both" combined_pvalue="4.94e-55" evalue="2.1e-53"/>
			<seg start="1">
				<data>
MANPVSRTALNRISLSEPDLSKSVALLKQACLDSGFFYVVDHGISQEFMDEVFAQSKKFFDLPTDEKMKLLRNEK
				</data>
				<hit pos="28" idx="2" pvalue="4.5e-18" match=" +++ + +++ ++ ++++++ ++++ +++"/>
			</seg>
			<seg start="76">
				<data>
NRGYTPILDETLDPDNQVGGDYKEGYYIGVEVPEDDPQANKPFYGPNQWPSADLLPRWRDVMEQYHMEALRVAKQ
VARIIALALDLDANFFDKPELLGDPIATLRLLHYEGQVSNPAGGVYGAGAHSDYGLITLLATDDVVGLQICKDRN
				</data>
				<hit pos="139" idx="4" pvalue="6.0e-13" match="++ +++ +++ ++++++++++ ++++++"/>
				<hit pos="184" idx="1" pvalue="3.7e-08" match="            ++ ++++++++++++  "/>
				<hit pos="213" idx="6" pvalue="3.2e-10" match="+++ +++++++"/>
			</seg>
			<seg start="226">
				<data>
AQPQVWEYVEPLKGGFIVNLGDMLERWSNCIFRSTLHRVVLDGRERYSIAFFVEPSHECLVECLPTCKSEENPPK
FPPVTCAAYLLQRYKDTHADLSSYSKQQT*
				</data>
				<hit pos="231" idx="0" pvalue="5.1e-20" match="+  ++++ + ++++++++++ ++++++++"/>
				<hit pos="276" idx="8" pvalue="3.8e-09" match="+++ +++++++++++"/>
				<hit pos="291" idx="5" pvalue="5.1e-11" match="+  ++++++++++++++ +++"/>
			</seg>
		</sequence>
		<sequence db="0" name="Aco001123.1" comment="" length="343">
			<score strand="both" combined_pvalue="1.61e-44" evalue="6.8e-43"/>
			<seg start="1">
				<data>
MGSEPKTAIPIVDLSPFLCGGGGGDEAGVKLATETIGEACRHYGFFWIVNHGVPREHMARAIELSQAFFALPDEE
				</data>
				<hit pos="37" idx="2" pvalue="3.6e-20" match="++++++++++++++++++++ ++++ + +"/>
			</seg>
			<seg start="76">
				<data>
KRKVKPAEGSKAPLPAGYSRQPEHSADKNEYLMVFSPEFGFNLYPNEPAEFRAILEECFCMLSKTALIVQDIVNE
CMGLPANFLKEYNSNRSFDFMTALRYFPTTGAGDNRLSEHQDGNCLTFVFQDDIGGLEVLKDGEWIPVDPTDGSI
IVNVGDIFQVLSNNKFKSAMHRVTRKSTHRHSFAYFFNLHGKKCMDRAIAAVHDGHRREATVQEIPVQRIHPAAD
				</data>
				<hit pos="132" idx="4" pvalue="6.4e-11" match="++ +++++ ++++ ++  +++++ ++++"/>
				<hit pos="202" idx="6" pvalue="2.4e-10" match="+++++++++++"/>
				<hit pos="215" idx="0" pvalue="1.7e-23" match="+++++++ +++++++++++++++++++++"/>
				<hit pos="260" idx="8" pvalue="3.0e-06" match="++++ ++ +++  + "/>
			</seg>
		</sequence>
	</sequences>
	<runtime host="noble-meme.grid.gs.washington.edu" when="Sun Jul 10 23:05:25 2022" cycles="71738" seconds="0.072"/>
</mast>
