# Supplementary material for: Identification of GA2ox Family Genes and Expression Analysis under Gibberellin Treatment in Pineapple (Ananas comosus (L.) Merr.)
Source: Plants (Basel). 2023 Jul 17;12(14):2673. doi: 10.3390/plants12142673 (PMC10383957; doi:10.3390/plants12142673)
Supplement: Supplementary file 1 [file plants-12-02673-s001.zip › Table S3.xlsx]

## Sheet: Sheet1
Table S3. Physical and chemical properties of AcGA2ox protein.
Name	Gene ID	Number of amino acids	Molecular weight (kD)	pI	GRAVY	Subcellular localization
AcGA2ox1	Aco000319	191	21.5426	5.35	-0.236	Cytoplasm
AcGA2ox2	Aco000404	329	37.1481	4.93	-0.364	Cytoplasm
AcGA2ox3	Aco000551	393	43.0739	5.37	-0.224	Cytoplasm
AcGA2ox4	Aco001123	342	38.1663	6.11	-0.351	Cytoplasm
AcGA2ox5	Aco001358	318	36.098	4.97	-0.407	Cytoplasm
AcGA2ox6	Aco001560	355	39.6142	6.62	-0.289	Cytoplasm
AcGA2ox7	Aco002015	293	31.5673	5.75	0.146	Cytoplasm
AcGA2ox8	Aco002580	338	37.4872	8.46	-0.109	Cytoplasm
AcGA2ox9	Aco002683	166	18.7868	6.95	-0.32	Cytoplasm
AcGA2ox10	Aco002754	369	41.027	5.87	-0.181	Cytoplasm
AcGA2ox11	Aco003280	364	40.616	5.82	-0.203	Cytoplasm
AcGA2ox12	Aco003285	648	73.2296	5.12	-0.374	Cytoplasm
AcGA2ox13	Aco004933	353	39.9373	5.99	-0.365	Cytoplasm
AcGA2ox14	Aco006249	556	60.9505	5.36	-0.119	Cytoplasm
AcGA2ox15	Aco006882	343	38.246	5.16	-0.153	Cytoplasm
AcGA2ox16	Aco007046	363	39.7113	7.55	-0.269	Cytoplasm
AcGA2ox17	Aco007710	343	37.8239	6.09	-0.203	Cytoplasm
AcGA2ox18	Aco008884	150	16.8684	5.79	-0.031	Cytoplasm
AcGA2ox19	Aco008885	1073	118.469	6.33	-0.222	Cytoplasm
AcGA2ox20	Aco009790	379	41.3848	6.4	-0.21	Cytoplasm
AcGA2ox21	Aco010030	363	40.3863	6.08	-0.111	Cytoplasm
AcGA2ox22	Aco010214	367	41.4076	5.68	-0.146	Cytoplasm
AcGA2ox23	Aco010215	341	38.0697	5.3	-0.123	Cytoplasm
AcGA2ox24	Aco010248	377	42.6919	5.46	-0.283	Cytoplasm
AcGA2ox25	Aco010438	582	64.6311	6.23	-0.16	Cytoplasm
AcGA2ox26	Aco011051	342	37.9694	5.79	-0.363	Cytoplasm
AcGA2ox27	Aco011056	325	35.7355	6.51	-0.249	Cytoplasm
AcGA2ox28	Aco011531	355	39.8202	5.14	-0.379	Cytoplasm
AcGA2ox29	Aco011869	179	20.2751	5.76	-0.388	Cytoplasm
AcGA2ox30	Aco012471	368	40.9674	6.03	-0.388	Cytoplasm
AcGA2ox31	Aco013972	383	43.6326	7.12	-0.437	Cytoplasm
AcGA2ox32	Aco014061	814	89.0581	5.71	-0.195	Cytoplasm
AcGA2ox33	Aco014326	366	40.3337	6.68	-0.261	Cytoplasm
AcGA2ox34	Aco014490	343	38.6138	6.08	-0.344	Cytoplasm
AcGA2ox35	Aco015240	294	33.4171	5.22	-0.346	Cytoplasm
AcGA2ox36	Aco015719	412	45.0678	6.32	-0.25	Cytoplasm
AcGA2ox37	Aco016834	721	82.8493	5.32	-0.583	Cytoplasm
AcGA2ox38	Aco018084	308	33.6303	5.9	-0.061	Cytoplasm
AcGA2ox39	Aco018609	255	28.5956	5.64	-0.397	Cytoplasm
AcGA2ox40	Aco024193	318	34.7314	5.59	-0.096	Cytoplasm
AcGA2ox41	Aco024395	293	31.7914	5.45	0.136	Cytoplasm
AcGA2ox42	Aco027900	374	42.3042	6.08	-0.341	Cytoplasm
